# Supplementary material for: Structural and Functional Characterization of a Caenorhabditis elegans Genetic Interaction Network within Pathways
Source: PLoS Comput Biol. 2016 Feb 12;12(2):e1004738. doi: 10.1371/journal.pcbi.1004738 (PMC4752231; doi:10.1371/journal.pcbi.1004738)
Supplement: S1 Table — (See Methods.) (XLSX) [file pcbi.1004738.s022.xlsx]

## Sheet: GIs-all
Colonne1	BIOGRID curation	wormbase curation	hand-curation (this study)	hand-curation (lee et al., 2010)	textpresso (non-validated)	total
Gis-all	5	689	252	56	512	1514
C1	1	51	44	3	2	101
C2	2	50	39	0	1	92
C3	2	38	42	1	2	85
C4	0	44	43	4	0	92
C5	0	29	30	0	2	61
C6	0	38	42	0	2	82
Gene.1	Gene.2	Database / curation	Reference
ant-1.1	daf-12	BIOGRID curation (Chatr-Aryamontri et al. Nucleic Acids Res. 2015, 43(Database issue):D470-8)	BIOGRID-SMALL-SCALE-STUDIES
apr-1	mom-4	BIOGRID curation (Chatr-Aryamontri et al. Nucleic Acids Res. 2015, 43(Database issue):D470-8)	BIOGRID-SMALL-SCALE-STUDIES
hoe-1	let-60	BIOGRID curation (Chatr-Aryamontri et al. Nucleic Acids Res. 2015, 43(Database issue):D470-8)	BIOGRID-SMALL-SCALE-STUDIES
mom-2	mut-7	BIOGRID curation (Chatr-Aryamontri et al. Nucleic Acids Res. 2015, 43(Database issue):D470-8)	BIOGRID-SMALL-SCALE-STUDIES
mom-4	pop-1	BIOGRID curation (Chatr-Aryamontri et al. Nucleic Acids Res. 2015, 43(Database issue):D470-8)	BIOGRID-SMALL-SCALE-STUDIES
gcy-35	npr-1	WormBase curation (Yook et al., Nucleic Acids Res. 2012;40(Database issue):D735-41)	Aballay A (2009) Cell Cycle Neural regulation of immunity: role of NPR-1 in pathogen avoidance and ....
mab-3	mes-3	WormBase curation (Yook et al., Nucleic Acids Res. 2012;40(Database issue):D735-41)	Aboobaker A et al. (2003) Curr Opin Genet Dev Hox gene evolution in nematodes: novelty conserved.
ced-4	icd-1	WormBase curation (Yook et al., Nucleic Acids Res. 2012;40(Database issue):D735-41)	Abraham MC et al. (2004) Trends Cell Biol Death without caspases, caspases without death.
lin-29	smg-1	WormBase curation (Yook et al., Nucleic Acids Res. 2012;40(Database issue):D735-41)	Abraham MC et al. (2007)
rpm-1	syd-2	WormBase curation (Yook et al., Nucleic Acids Res. 2012;40(Database issue):D735-41)	Abrams B et al. (2008) Dev Dyn Cellular and molecular determinants targeting the Caenorhabditis elegans PHR ....
daf-12	lin-28	WormBase curation (Yook et al., Nucleic Acids Res. 2012;40(Database issue):D735-41)	Adam Antebi (2006)
daf-12	daf-7	WormBase curation (Yook et al., Nucleic Acids Res. 2012;40(Database issue):D735-41)	Adam Antebi (2006)
daf-12	daf-9	WormBase curation (Yook et al., Nucleic Acids Res. 2012;40(Database issue):D735-41)	Adam Antebi (2006) WormBook Nuclear hormone receptors in C. elegans.
daf-16	unc-31	WormBase curation (Yook et al., Nucleic Acids Res. 2012;40(Database issue):D735-41)	Ailion M et al. (1999) Proc Natl Acad Sci U S A Neurosecretory control of aging in Caenorhabditis elegans.
daf-16	unc-64	WormBase curation (Yook et al., Nucleic Acids Res. 2012;40(Database issue):D735-41)	Ailion M et al. (1999) Proc Natl Acad Sci U S A Neurosecretory control of aging in Caenorhabditis elegans.
daf-11	tax-2	WormBase curation (Yook et al., Nucleic Acids Res. 2012;40(Database issue):D735-41)	Ailion M et al. (2000) Genetics Dauer formation induced by high temperatures in Caenorhabditis ....
daf-3	unc-3	WormBase curation (Yook et al., Nucleic Acids Res. 2012;40(Database issue):D735-41)	Ailion M et al. (2000) Genetics Dauer formation induced by high temperatures in Caenorhabditis ....
daf-5	unc-3	WormBase curation (Yook et al., Nucleic Acids Res. 2012;40(Database issue):D735-41)	Ailion M et al. (2000) Genetics Dauer formation induced by high temperatures in Caenorhabditis ....
daf-7	unc-31	WormBase curation (Yook et al., Nucleic Acids Res. 2012;40(Database issue):D735-41)	Ailion M et al. (2000) Genetics Dauer formation induced by high temperatures in Caenorhabditis ....
daf-7	unc-64	WormBase curation (Yook et al., Nucleic Acids Res. 2012;40(Database issue):D735-41)	Ailion M et al. (2000) Genetics Dauer formation induced by high temperatures in Caenorhabditis ....
mab-5	ref-1	WormBase curation (Yook et al., Nucleic Acids Res. 2012;40(Database issue):D735-41)	Alper S et al. (2001) Development REF-1, a protein with two bHLH domains, alters the pattern of cell fusion in C. ....
isw-1	lin-15B	WormBase curation (Yook et al., Nucleic Acids Res. 2012;40(Database issue):D735-41)	Andersen EC et al. (2006) Development C. elegans ISWI and NURF301 antagonize an Rb-like pathway in the determination of ....
ark-1	lin-3	WormBase curation (Yook et al., Nucleic Acids Res. 2012;40(Database issue):D735-41)	Andersen EC et al. (2008) Genetics Multiple levels of redundant processes inhibit Caenorhabditis elegans vulval ....
ipp-5	let-23	WormBase curation (Yook et al., Nucleic Acids Res. 2012;40(Database issue):D735-41)	Aono S et al. (2004) Development PAR-3 is required for epithelial cell polarity in the distal spermatheca of C. ....
ipp-5	lin-3	WormBase curation (Yook et al., Nucleic Acids Res. 2012;40(Database issue):D735-41)	Aono S et al. (2004) Development PAR-3 is required for epithelial cell polarity in the distal spermatheca of C. ....
aex-3	unc-31	WormBase curation (Yook et al., Nucleic Acids Res. 2012;40(Database issue):D735-41)	Avery L (1993)
goa-1	unc-43	WormBase curation (Yook et al., Nucleic Acids Res. 2012;40(Database issue):D735-41)	Bandyopadhyay J et al. (2002) Mol Biol Cell Calcineurin, a calcium/calmodulin-dependent protein phosphatase, is ....
hlh-1	hnd-1	WormBase curation (Yook et al., Nucleic Acids Res. 2012;40(Database issue):D735-41)	Baugh LR et al. (2005)
hlh-12	let-60	WormBase curation (Yook et al., Nucleic Acids Res. 2012;40(Database issue):D735-41)	Baugh LR et al. (2005)
tph-1	unc-2	WormBase curation (Yook et al., Nucleic Acids Res. 2012;40(Database issue):D735-41)	Baugh LR et al. (2005)
egl-5	ham-2	WormBase curation (Yook et al., Nucleic Acids Res. 2012;40(Database issue):D735-41)	Baum PD et al. (1999) Genes Dev The Caenorhabditis elegans gene ham-2 links Hox patterning to migration of the ....
gsk-3	mes-1	WormBase curation (Yook et al., Nucleic Acids Res. 2012;40(Database issue):D735-41)	Bei et al. (2002)
gsp-1	sos-1	WormBase curation (Yook et al., Nucleic Acids Res. 2012;40(Database issue):D735-41)	Bei Y et al. (2002)
mes-1	mom-2	WormBase curation (Yook et al., Nucleic Acids Res. 2012;40(Database issue):D735-41)	Bei Y et al. (2002)
mom-2	pop-1	WormBase curation (Yook et al., Nucleic Acids Res. 2012;40(Database issue):D735-41)	Bei Y et al. (2002)
mom-2	mom-5	WormBase curation (Yook et al., Nucleic Acids Res. 2012;40(Database issue):D735-41)	Bei Y et al. (2002)
mom-4	tap-1	WormBase curation (Yook et al., Nucleic Acids Res. 2012;40(Database issue):D735-41)	Bei Y et al. (2002)
mop-25.1	mop-25.2	WormBase curation (Yook et al., Nucleic Acids Res. 2012;40(Database issue):D735-41)	Bei Y et al. (2002)
gsk-3	src-1	WormBase curation (Yook et al., Nucleic Acids Res. 2012;40(Database issue):D735-41)	Bei Y et al. (2002) Dev Cell SRC-1 and Wnt signaling act together to specify endoderm and to control cleavage ....
mom-2	src-1	WormBase curation (Yook et al., Nucleic Acids Res. 2012;40(Database issue):D735-41)	Bei Y et al. (2002) Dev Cell SRC-1 and Wnt signaling act together to specify endoderm and to control cleavage ....
mes-1	mom-1	WormBase curation (Yook et al., Nucleic Acids Res. 2012;40(Database issue):D735-41)	Bei Y et al. (2002) Dev Cell SRC-1 and Wnt signaling act together to specify endoderm and to control cleavage ....
mig-14	src-1	WormBase curation (Yook et al., Nucleic Acids Res. 2012;40(Database issue):D735-41)	Bei Y et al. (2002) Dev Cell SRC-1 and Wnt signaling act together to specify endoderm and to control cleavage ....
mom-1	src-1	WormBase curation (Yook et al., Nucleic Acids Res. 2012;40(Database issue):D735-41)	Bei Y et al. (2002) Dev Cell SRC-1 and Wnt signaling act together to specify endoderm and to control cleavage ....
mom-5	src-1	WormBase curation (Yook et al., Nucleic Acids Res. 2012;40(Database issue):D735-41)	Bei Y et al. (2002) Dev Cell SRC-1 and Wnt signaling act together to specify endoderm and to control cleavage ....
ctb-1	isp-1	WormBase curation (Yook et al., Nucleic Acids Res. 2012;40(Database issue):D735-41)	Bernard Lemire (2005) WormBook Mitochondrial genetics.
bar-1	pry-1	WormBase curation (Yook et al., Nucleic Acids Res. 2012;40(Database issue):D735-41)	Betist et al. (2002)
clr-1	mpk-1	WormBase curation (Yook et al., Nucleic Acids Res. 2012;40(Database issue):D735-41)	Borland CZ et al. (2001) Bioessays Fibroblast growth factor signaling in Caenorhabditis elegans.
cyk-1	zen-4	WormBase curation (Yook et al., Nucleic Acids Res. 2012;40(Database issue):D735-41)	Boxem M (2006)
clk-1	dsc-4	WormBase curation (Yook et al., Nucleic Acids Res. 2012;40(Database issue):D735-41)	Branicky R et al. (2001) Genetics Phenotypic and suppressor analysis of defecation in clk-1 mutants reveals that ....
lfe-2	lin-3	WormBase curation (Yook et al., Nucleic Acids Res. 2012;40(Database issue):D735-41)	Bui YK et al. (2002) Mol Biol Cell Caenorhabditis elegans inositol 5-phosphatase homolog negatively regulates ....
let-23	lin-40	WormBase curation (Yook et al., Nucleic Acids Res. 2012;40(Database issue):D735-41)	Byrne AB (2007)
bar-1	let-60	WormBase curation (Yook et al., Nucleic Acids Res. 2012;40(Database issue):D735-41)	Byrne AB et al. (2007)
clk-2	gro-1	WormBase curation (Yook et al., Nucleic Acids Res. 2012;40(Database issue):D735-41)	Byrne AB et al. (2007)
daf-2	hsf-1	WormBase curation (Yook et al., Nucleic Acids Res. 2012;40(Database issue):D735-41)	Byrne AB et al. (2007)
daf-2	pept-1	WormBase curation (Yook et al., Nucleic Acids Res. 2012;40(Database issue):D735-41)	Byrne AB et al. (2007)
dpy-2	sqt-1	WormBase curation (Yook et al., Nucleic Acids Res. 2012;40(Database issue):D735-41)	Byrne AB et al. (2007)
egl-18	elt-6	WormBase curation (Yook et al., Nucleic Acids Res. 2012;40(Database issue):D735-41)	Byrne AB et al. (2007)
ego-1	lag-1	WormBase curation (Yook et al., Nucleic Acids Res. 2012;40(Database issue):D735-41)	Byrne AB et al. (2007)
glp-1	lag-1	WormBase curation (Yook et al., Nucleic Acids Res. 2012;40(Database issue):D735-41)	Byrne AB et al. (2007)
glp-1	sqt-1	WormBase curation (Yook et al., Nucleic Acids Res. 2012;40(Database issue):D735-41)	Byrne AB et al. (2007)
glp-1	lin-12	WormBase curation (Yook et al., Nucleic Acids Res. 2012;40(Database issue):D735-41)	Byrne AB et al. (2007)
glp-1	pro-1	WormBase curation (Yook et al., Nucleic Acids Res. 2012;40(Database issue):D735-41)	Byrne AB et al. (2007)
itr-1	plc-3	WormBase curation (Yook et al., Nucleic Acids Res. 2012;40(Database issue):D735-41)	Byrne AB et al. (2007)
let-23	lin-7	WormBase curation (Yook et al., Nucleic Acids Res. 2012;40(Database issue):D735-41)	Byrne AB et al. (2007)
let-60	lin-29	WormBase curation (Yook et al., Nucleic Acids Res. 2012;40(Database issue):D735-41)	Byrne AB et al. (2007)
let-60	lin-40	WormBase curation (Yook et al., Nucleic Acids Res. 2012;40(Database issue):D735-41)	Byrne AB et al. (2007)
let-60	unc-52	WormBase curation (Yook et al., Nucleic Acids Res. 2012;40(Database issue):D735-41)	Byrne AB et al. (2007)
let-60	sur-2	WormBase curation (Yook et al., Nucleic Acids Res. 2012;40(Database issue):D735-41)	Byrne AB et al. (2007)
let-60	soc-2	WormBase curation (Yook et al., Nucleic Acids Res. 2012;40(Database issue):D735-41)	Byrne AB et al. (2007)
let-60	lin-39	WormBase curation (Yook et al., Nucleic Acids Res. 2012;40(Database issue):D735-41)	Byrne AB et al. (2007)
bar-1	pop-1	WormBase curation (Yook et al., Nucleic Acids Res. 2012;40(Database issue):D735-41)	Byrne AB et al. (2007) J Biol A global analysis of genetic interactions in Caenorhabditis elegans.
bar-1	mpk-1	WormBase curation (Yook et al., Nucleic Acids Res. 2012;40(Database issue):D735-41)	Byrne AB et al. (2007) J Biol A global analysis of genetic interactions in Caenorhabditis elegans.
daf-2	daf-9	WormBase curation (Yook et al., Nucleic Acids Res. 2012;40(Database issue):D735-41)	Byrne AB et al. (2007) J Biol A global analysis of genetic interactions in Caenorhabditis elegans.
glp-1	sel-9	WormBase curation (Yook et al., Nucleic Acids Res. 2012;40(Database issue):D735-41)	Byrne AB et al. (2007) J Biol A global analysis of genetic interactions in Caenorhabditis elegans.
let-60	mpk-1	WormBase curation (Yook et al., Nucleic Acids Res. 2012;40(Database issue):D735-41)	Byrne AB et al. (2007) J Biol A global analysis of genetic interactions in Caenorhabditis elegans.
let-60	lin-25	WormBase curation (Yook et al., Nucleic Acids Res. 2012;40(Database issue):D735-41)	Byrne AB et al. (2007) J Biol A global analysis of genetic interactions in Caenorhabditis elegans.
itr-1	let-23	WormBase curation (Yook et al., Nucleic Acids Res. 2012;40(Database issue):D735-41)	Byrne AB et al. (2007) J Biol A global analysis of genetic interactions in Caenorhabditis elegans.
eor-2	let-60	WormBase curation (Yook et al., Nucleic Acids Res. 2012;40(Database issue):D735-41)	Byrne AB et al. (2007) J Biol A global analysis of genetic interactions in Caenorhabditis elegans.
glp-1	sup-17	WormBase curation (Yook et al., Nucleic Acids Res. 2012;40(Database issue):D735-41)	Byrne AB et al. (2007) J Biol A global analysis of genetic interactions in Caenorhabditis elegans.
hmg-1.2	let-60	WormBase curation (Yook et al., Nucleic Acids Res. 2012;40(Database issue):D735-41)	Byrne AB et al. (2007) J Biol A global analysis of genetic interactions in Caenorhabditis elegans.
let-23	lin-25	WormBase curation (Yook et al., Nucleic Acids Res. 2012;40(Database issue):D735-41)	Byrne AB et al. (2007) J Biol A global analysis of genetic interactions in Caenorhabditis elegans.
clk-2	rad-51	WormBase curation (Yook et al., Nucleic Acids Res. 2012;40(Database issue):D735-41)	Byrne AB et al. (2007) J Biol A global analysis of genetic interactions in Caenorhabditis elegans.
daf-2	mel-11	WormBase curation (Yook et al., Nucleic Acids Res. 2012;40(Database issue):D735-41)	Byrne AB et al. (2007) J Biol A global analysis of genetic interactions in Caenorhabditis elegans.
dpy-2	glp-1	WormBase curation (Yook et al., Nucleic Acids Res. 2012;40(Database issue):D735-41)	Byrne AB et al. (2007) J Biol A global analysis of genetic interactions in Caenorhabditis elegans.
sdc-2	sdc-3	WormBase curation (Yook et al., Nucleic Acids Res. 2012;40(Database issue):D735-41)	Carmi I et al. (1998)
fox-1	sex-1	WormBase curation (Yook et al., Nucleic Acids Res. 2012;40(Database issue):D735-41)	Carmi I et al. (1998) Nature The nuclear hormone receptor SEX-1 is an X-chromosome signal that determines ....
sex-1	xol-1	WormBase curation (Yook et al., Nucleic Acids Res. 2012;40(Database issue):D735-41)	Carmi I et al. (1999) Genetics The primary sex determination signal of Caenorhabditis elegans.
daf-5	egl-4	WormBase curation (Yook et al., Nucleic Acids Res. 2012;40(Database issue):D735-41)	Cathy Savage-Dunn (2005) WormBook TGF-beta signaling.
let-60	mdt-6	WormBase curation (Yook et al., Nucleic Acids Res. 2012;40(Database issue):D735-41)	Ceol CJ et al. (2006)
ark-1	gap-1	WormBase curation (Yook et al., Nucleic Acids Res. 2012;40(Database issue):D735-41)	Ceol CJ et al. (2006) Genetics Identification and classification of genes that act antagonistically to let-60 ....
ark-1	sli-1	WormBase curation (Yook et al., Nucleic Acids Res. 2012;40(Database issue):D735-41)	Ceol CJ et al. (2006) Genetics Identification and classification of genes that act antagonistically to let-60 ....
gap-1	let-60	WormBase curation (Yook et al., Nucleic Acids Res. 2012;40(Database issue):D735-41)	Ceol CJ et al. (2006) Genetics Identification and classification of genes that act antagonistically to let-60 ....
let-23	sli-1	WormBase curation (Yook et al., Nucleic Acids Res. 2012;40(Database issue):D735-41)	Ceol CJ et al. (2006) Genetics Identification and classification of genes that act antagonistically to let-60 ....
let-60	sli-1	WormBase curation (Yook et al., Nucleic Acids Res. 2012;40(Database issue):D735-41)	Ceol CJ et al. (2006) Genetics Identification and classification of genes that act antagonistically to let-60 ....
htz-1	lin-15B	WormBase curation (Yook et al., Nucleic Acids Res. 2012;40(Database issue):D735-41)	Ceron J et al. (2007) BMC Dev Biol Large-scale RNAi screens identify novel genes that interact with the C. elegans ....
lin-35	pha-1	WormBase curation (Yook et al., Nucleic Acids Res. 2012;40(Database issue):D735-41)	Ceron J et al. (2007) BMC Dev Biol Large-scale RNAi screens identify novel genes that interact with the C. elegans ....
unc-14	unc-51	WormBase curation (Yook et al., Nucleic Acids Res. 2012;40(Database issue):D735-41)	Chan EY et al. (2009) Autophagy Evolution of Atg1 function and regulation.
daf-3	tph-1	WormBase curation (Yook et al., Nucleic Acids Res. 2012;40(Database issue):D735-41)	Chang AJ et al. (2006) PLoS Biol A distributed chemosensory circuit for oxygen preference in C. ....
let-23	ptp-2	WormBase curation (Yook et al., Nucleic Acids Res. 2012;40(Database issue):D735-41)	Chang C et al. (2000) EMBO J Caenorhabditis elegans SOS-1 is necessary for multiple RAS-mediated ....
lin-49	unc-37	WormBase curation (Yook et al., Nucleic Acids Res. 2012;40(Database issue):D735-41)	Chang et al. (2003)
lin-1	lin-39	WormBase curation (Yook et al., Nucleic Acids Res. 2012;40(Database issue):D735-41)	Chang S et al. (2003)
cog-1	unc-37	WormBase curation (Yook et al., Nucleic Acids Res. 2012;40(Database issue):D735-41)	Chang S et al. (2003) Genes Dev A transcriptional regulatory cascade that controls left/right asymmetry in ....
lim-6	unc-37	WormBase curation (Yook et al., Nucleic Acids Res. 2012;40(Database issue):D735-41)	Chang S et al. (2003) Genes Dev A transcriptional regulatory cascade that controls left/right asymmetry in ....
fem-3	fog-3	WormBase curation (Yook et al., Nucleic Acids Res. 2012;40(Database issue):D735-41)	Chen P-J et al. (2000) Development TRA-1A regulates transcription of fog-3, which controls germ cell fate in C. ....
lin-35	trr-1	WormBase curation (Yook et al., Nucleic Acids Res. 2012;40(Database issue):D735-41)	Chi W et al. (2006)
lin-35	ubc-18	WormBase curation (Yook et al., Nucleic Acids Res. 2012;40(Database issue):D735-41)	Chi W et al. (2006) Development Promotion of oogenesis and embryogenesis in the C. elegans gonad by EFL-1/DPL-1 ....
ptp-3	vab-2	WormBase curation (Yook et al., Nucleic Acids Res. 2012;40(Database issue):D735-41)	Chin-Sang ID et al. (2002) Development The divergent C. elegans ephrin EFN-4 functions inembryonic morphogenesis in a ....
gem-4	gon-2	WormBase curation (Yook et al., Nucleic Acids Res. 2012;40(Database issue):D735-41)	Church DL et al. (2003) Genetics The promotion of gonadal cell divisions by the Caenorhabditis elegans TRPM ....
dpy-30	xol-1	WormBase curation (Yook et al., Nucleic Acids Res. 2012;40(Database issue):D735-41)	Cline TW et al. (1996) Annu Rev Genet Vive la difference: males vs females in flies vs worms.
unc-5	unc-6	WormBase curation (Yook et al., Nucleic Acids Res. 2012;40(Database issue):D735-41)	Colavita A et al. (1998) Dev Biol Suppressors of ectopic UNC-5 growth cone steering identify eight genes involved ....
daf-2	sgk-1	WormBase curation (Yook et al., Nucleic Acids Res. 2012;40(Database issue):D735-41)	Cornils A et al. (2011)
daf-16	ins-1	WormBase curation (Yook et al., Nucleic Acids Res. 2012;40(Database issue):D735-41)	Cornils A et al. (2011) Development Specific insulin-like peptides encode sensory information to regulate ....
egl-15	hlh-8	WormBase curation (Yook et al., Nucleic Acids Res. 2012;40(Database issue):D735-41)	Corsi AK et al. (2000) Development Caenorhabditis elegans twist plays an essential role in non-striated muscle ....
dpl-1	efl-1	WormBase curation (Yook et al., Nucleic Acids Res. 2012;40(Database issue):D735-41)	Coustham V et al. (2006)
lin-35	lin-53	WormBase curation (Yook et al., Nucleic Acids Res. 2012;40(Database issue):D735-41)	Coustham V et al. (2006)
lin-36	lin-53	WormBase curation (Yook et al., Nucleic Acids Res. 2012;40(Database issue):D735-41)	Coustham V et al. (2006)
lin-39	sem-4	WormBase curation (Yook et al., Nucleic Acids Res. 2012;40(Database issue):D735-41)	Coustham V et al. (2006)
dpy-10	glp-1	WormBase curation (Yook et al., Nucleic Acids Res. 2012;40(Database issue):D735-41)	Cox GN et al. (1980)
dpy-17	sqt-1	WormBase curation (Yook et al., Nucleic Acids Res. 2012;40(Database issue):D735-41)	Cox GN et al. (1980)
rol-6	sqt-2	WormBase curation (Yook et al., Nucleic Acids Res. 2012;40(Database issue):D735-41)	Cox GN et al. (1980)
clk-1	daf-2	WormBase curation (Yook et al., Nucleic Acids Res. 2012;40(Database issue):D735-41)	Cristina D et al. (2009)
sdc-3	sex-1	WormBase curation (Yook et al., Nucleic Acids Res. 2012;40(Database issue):D735-41)	Csankovszki G et al. (2009)
sdc-3	xol-1	WormBase curation (Yook et al., Nucleic Acids Res. 2012;40(Database issue):D735-41)	Csankovszki G et al. (2009) Curr Biol Three distinct condensin complexes control C. elegans chromosome ....
gld-1	glp-1	WormBase curation (Yook et al., Nucleic Acids Res. 2012;40(Database issue):D735-41)	Cui M et al. (2006)
lin-15A	mrg-1	WormBase curation (Yook et al., Nucleic Acids Res. 2012;40(Database issue):D735-41)	Cui M et al. (2006)
lin-15A	zfp-1	WormBase curation (Yook et al., Nucleic Acids Res. 2012;40(Database issue):D735-41)	Cui M et al. (2006)
lin-15B	mrg-1	WormBase curation (Yook et al., Nucleic Acids Res. 2012;40(Database issue):D735-41)	Cui M et al. (2006)
lin-15B	zfp-1	WormBase curation (Yook et al., Nucleic Acids Res. 2012;40(Database issue):D735-41)	Cui M et al. (2006)
mep-1	mes-6	WormBase curation (Yook et al., Nucleic Acids Res. 2012;40(Database issue):D735-41)	Cui M et al. (2006)
isw-1	lin-15A	WormBase curation (Yook et al., Nucleic Acids Res. 2012;40(Database issue):D735-41)	Cui M et al. (2006) PLoS Genet Diverse chromatin remodeling genes antagonize the Rb-involved SynMuv pathways ....
htz-1	lin-15A	WormBase curation (Yook et al., Nucleic Acids Res. 2012;40(Database issue):D735-41)	Cui M et al. (2006) PLoS Genet Diverse chromatin remodeling genes antagonize the Rb-involved SynMuv pathways ....
gfl-1	lin-15A	WormBase curation (Yook et al., Nucleic Acids Res. 2012;40(Database issue):D735-41)	Cui M et al. (2006) PLoS Genet Diverse chromatin remodeling genes antagonize the Rb-involved SynMuv pathways ....
C17E4.6	lin-15A	WormBase curation (Yook et al., Nucleic Acids Res. 2012;40(Database issue):D735-41)	Cui M et al. (2006) PLoS Genet Diverse chromatin remodeling genes antagonize the Rb-involved SynMuv pathways ....
dpy-30	lin-15B	WormBase curation (Yook et al., Nucleic Acids Res. 2012;40(Database issue):D735-41)	Cui M et al. (2006) PLoS Genet Diverse chromatin remodeling genes antagonize the Rb-involved SynMuv pathways ....
gfl-1	lin-15B	WormBase curation (Yook et al., Nucleic Acids Res. 2012;40(Database issue):D735-41)	Cui M et al. (2006) PLoS Genet Diverse chromatin remodeling genes antagonize the Rb-involved SynMuv pathways ....
hcf-1	lin-15B	WormBase curation (Yook et al., Nucleic Acids Res. 2012;40(Database issue):D735-41)	Cui M et al. (2006) PLoS Genet Diverse chromatin remodeling genes antagonize the Rb-involved SynMuv pathways ....
hecd-1	lin-15A	WormBase curation (Yook et al., Nucleic Acids Res. 2012;40(Database issue):D735-41)	Cui M et al. (2006) PLoS Genet Diverse chromatin remodeling genes antagonize the Rb-involved SynMuv pathways ....
dpy-30	lin-15A	WormBase curation (Yook et al., Nucleic Acids Res. 2012;40(Database issue):D735-41)	Cui M et al. (2006) PLoS Genet Diverse chromatin remodeling genes antagonize the Rb-involved SynMuv pathways ....
ekl-4	lin-15A	WormBase curation (Yook et al., Nucleic Acids Res. 2012;40(Database issue):D735-41)	Cui M et al. (2006) PLoS Genet Diverse chromatin remodeling genes antagonize the Rb-involved SynMuv pathways ....
hcf-1	lin-15A	WormBase curation (Yook et al., Nucleic Acids Res. 2012;40(Database issue):D735-41)	Cui M et al. (2006) PLoS Genet Diverse chromatin remodeling genes antagonize the Rb-involved SynMuv pathways ....
let-526	lin-15A	WormBase curation (Yook et al., Nucleic Acids Res. 2012;40(Database issue):D735-41)	Cui M et al. (2006) PLoS Genet Diverse chromatin remodeling genes antagonize the Rb-involved SynMuv pathways ....
kars-1	let-60	WormBase curation (Yook et al., Nucleic Acids Res. 2012;40(Database issue):D735-41)	Cui, Kim, & Han, 2006
let-60	lin-35	WormBase curation (Yook et al., Nucleic Acids Res. 2012;40(Database issue):D735-41)	Cui, Kim, & Han, 2006
lin-12	lin-26	WormBase curation (Yook et al., Nucleic Acids Res. 2012;40(Database issue):D735-41)	Cui, Kim, & Han, 2006
lin-12	sel-10	WormBase curation (Yook et al., Nucleic Acids Res. 2012;40(Database issue):D735-41)	Cui, Kim, & Han, 2006
lin-13	lin-26	WormBase curation (Yook et al., Nucleic Acids Res. 2012;40(Database issue):D735-41)	Cui, Kim, & Han, 2006
lin-15B	mat-3	WormBase curation (Yook et al., Nucleic Acids Res. 2012;40(Database issue):D735-41)	Cui, Kim, & Han, 2006
lin-45	mek-2	WormBase curation (Yook et al., Nucleic Acids Res. 2012;40(Database issue):D735-41)	Cui, Kim, & Han, 2006
mep-1	mes-4	WormBase curation (Yook et al., Nucleic Acids Res. 2012;40(Database issue):D735-41)	Cui, Kim, & Han, 2006
nos-1	nos-2	WormBase curation (Yook et al., Nucleic Acids Res. 2012;40(Database issue):D735-41)	D'Agostino I et al. (2006) Dev Biol Translational repression restricts expression of the C. elegans Nanos homolog ....
mig-2	plx-1	WormBase curation (Yook et al., Nucleic Acids Res. 2012;40(Database issue):D735-41)	Dalpe G et al. (2005) Development Vulva morphogenesis involves attraction of plexin 1-expressing primordial ....
plx-1	unc-73	WormBase curation (Yook et al., Nucleic Acids Res. 2012;40(Database issue):D735-41)	Dalpe G et al. (2005) Development Vulva morphogenesis involves attraction of plexin 1-expressing primordial ....
npr-1	osm-9	WormBase curation (Yook et al., Nucleic Acids Res. 2012;40(Database issue):D735-41)	Davies AG et al. (2004) Neuron Natural variation in the npr-1 gene modifies ethanol responses of wild strains of ....
npr-1	ocr-2	WormBase curation (Yook et al., Nucleic Acids Res. 2012;40(Database issue):D735-41)	Davies AG et al. (2004) Neuron Natural variation in the npr-1 gene modifies ethanol responses of wild strains of ....
npr-1	tax-4	WormBase curation (Yook et al., Nucleic Acids Res. 2012;40(Database issue):D735-41)	Davies AG et al. (2004) Neuron Natural variation in the npr-1 gene modifies ethanol responses of wild strains of ....
ced-2	unc-73	WormBase curation (Yook et al., Nucleic Acids Res. 2012;40(Database issue):D735-41)	Debakker CD et al. (2004) Curr Biol Phagocytosis of apoptotic cells is regulated by a UNC-73/TRIO-MIG-2/RhoG ....
dpy-22	eor-1	WormBase curation (Yook et al., Nucleic Acids Res. 2012;40(Database issue):D735-41)	DeLong L et al. (1987)
dpy-26	dpy-28	WormBase curation (Yook et al., Nucleic Acids Res. 2012;40(Database issue):D735-41)	DeLong L et al. (1987)
dpy-27	sdc-3	WormBase curation (Yook et al., Nucleic Acids Res. 2012;40(Database issue):D735-41)	DeLong L et al. (1987)
dpy-22	lin-14	WormBase curation (Yook et al., Nucleic Acids Res. 2012;40(Database issue):D735-41)	DeLong L et al. (1987) Genetics Assessment of X chromosome dosage compensation in Caenorhabditis elegans by ....
dpy-26	lin-14	WormBase curation (Yook et al., Nucleic Acids Res. 2012;40(Database issue):D735-41)	DeLong L et al. (1987) Genetics Assessment of X chromosome dosage compensation in Caenorhabditis elegans by ....
dpy-27	lin-14	WormBase curation (Yook et al., Nucleic Acids Res. 2012;40(Database issue):D735-41)	DeLong L et al. (1987) Genetics Assessment of X chromosome dosage compensation in Caenorhabditis elegans by ....
dpy-28	lin-14	WormBase curation (Yook et al., Nucleic Acids Res. 2012;40(Database issue):D735-41)	DeLong L et al. (1987) Genetics Assessment of X chromosome dosage compensation in Caenorhabditis elegans by ....
dpy-21	lin-15B	WormBase curation (Yook et al., Nucleic Acids Res. 2012;40(Database issue):D735-41)	DeLong L et al. (1987) Genetics Assessment of X chromosome dosage compensation in Caenorhabditis elegans by ....
sdc-1	sdc-2	WormBase curation (Yook et al., Nucleic Acids Res. 2012;40(Database issue):D735-41)	DeLong L et al. (1993) Genetics Feedback control of sex determination by dosage compensation revealed through ....
her-1	sdc-3	WormBase curation (Yook et al., Nucleic Acids Res. 2012;40(Database issue):D735-41)	DeLong L et al. (1993) Genetics Feedback control of sex determination by dosage compensation revealed through ....
sel-10	sel-12	WormBase curation (Yook et al., Nucleic Acids Res. 2012;40(Database issue):D735-41)	Desai C et al. (1989)
sel-10	tra-2	WormBase curation (Yook et al., Nucleic Acids Res. 2012;40(Database issue):D735-41)	Desai C et al. (1989) Genetics Caenorhabditis elegans mutants defective in the functioning of the motor ....
sma-1	vab-19	WormBase curation (Yook et al., Nucleic Acids Res. 2012;40(Database issue):D735-41)	Ding et al. (2003)
let-502	mlc-4	WormBase curation (Yook et al., Nucleic Acids Res. 2012;40(Database issue):D735-41)	Diogon M et al. (2007)
clr-1	soc-2	WormBase curation (Yook et al., Nucleic Acids Res. 2012;40(Database issue):D735-41)	Dixon SJ et al. (2006)
fem-1	tra-1	WormBase curation (Yook et al., Nucleic Acids Res. 2012;40(Database issue):D735-41)	Doniach T et al. (1984)
fem-1	fog-3	WormBase curation (Yook et al., Nucleic Acids Res. 2012;40(Database issue):D735-41)	Doniach T et al. (1984)
mec-4	mec-6	WormBase curation (Yook et al., Nucleic Acids Res. 2012;40(Database issue):D735-41)	Driscoll MA et al. (1991) Nature The mec-4 gene is a member of a family of Caenorhabditis elegans genes that can ....
hmp-2	rde-1	WormBase curation (Yook et al., Nucleic Acids Res. 2012;40(Database issue):D735-41)	Dudley NR (2002)
mes-3	sun-1	WormBase curation (Yook et al., Nucleic Acids Res. 2012;40(Database issue):D735-41)	Dudley NR et al. (2002)
mes-3	pos-1	WormBase curation (Yook et al., Nucleic Acids Res. 2012;40(Database issue):D735-41)	Dudley NR et al. (2002) Proc Natl Acad Sci U S A Using RNA interference to identify genes required for RNA ....
sel-12	spr-1	WormBase curation (Yook et al., Nucleic Acids Res. 2012;40(Database issue):D735-41)	Eimer S et al. (2002) EMBO J Loss of spr-5 bypasses the requirement for the C.elegans presenilin sel-12 by ....
sel-12	spr-5	WormBase curation (Yook et al., Nucleic Acids Res. 2012;40(Database issue):D735-41)	Eimer S et al. (2002) EMBO J Loss of spr-5 bypasses the requirement for the C.elegans presenilin sel-12 by ....
let-60	lin-2	WormBase curation (Yook et al., Nucleic Acids Res. 2012;40(Database issue):D735-41)	Eisenmann DM et al. (1997) Genetics Mechanism of activation of the Caenorhabditis elegans ras homologue let-60 by a ....
bar-1	lin-39	WormBase curation (Yook et al., Nucleic Acids Res. 2012;40(Database issue):D735-41)	Eisenmann et al. (1998)
ced-5	ced-6	WormBase curation (Yook et al., Nucleic Acids Res. 2012;40(Database issue):D735-41)	Ellis RE et al. (1991) Genetics Genes required for the engulfment of cell corpses during programmed cell death in ....
tra-1	tra-2	WormBase curation (Yook et al., Nucleic Acids Res. 2012;40(Database issue):D735-41)	Ellis RE et al. (1995) Genetics The fog-3 gene and regulation of cell fate in the germ line of Caenorhabditis ....
mec-12	mec-5	WormBase curation (Yook et al., Nucleic Acids Res. 2012;40(Database issue):D735-41)	Emtage L et al. (2004) Neuron Extracellular proteins organize the mechanosensory channel complex in C. ....
ced-1	ced-2	WormBase curation (Yook et al., Nucleic Acids Res. 2012;40(Database issue):D735-41)	Erik A. Lundquist (2006) WormBook Small GTPases.
ced-1	ced-5	WormBase curation (Yook et al., Nucleic Acids Res. 2012;40(Database issue):D735-41)	Erik A. Lundquist (2006) WormBook Small GTPases.
ced-1	ced-10	WormBase curation (Yook et al., Nucleic Acids Res. 2012;40(Database issue):D735-41)	Erik A. Lundquist (2006) WormBook Small GTPases.
ced-5	ced-7	WormBase curation (Yook et al., Nucleic Acids Res. 2012;40(Database issue):D735-41)	Erik A. Lundquist (2006) WormBook Small GTPases.
rho-1	unc-73	WormBase curation (Yook et al., Nucleic Acids Res. 2012;40(Database issue):D735-41)	Erik A. Lundquist (2006) WormBook Small GTPases.
mec-10	mec-18	WormBase curation (Yook et al., Nucleic Acids Res. 2012;40(Database issue):D735-41)	Ernstrom GG et al. (2002) Annual Review of Genetics Genetics of sensory mechanotransduction.
unc-4	vab-7	WormBase curation (Yook et al., Nucleic Acids Res. 2012;40(Database issue):D735-41)	Esmaeili B et al. (2002) Development The C. elegans even-skipped homologue, vab-7, specifies DB motoneurone ....
egl-10	goa-1	WormBase curation (Yook et al., Nucleic Acids Res. 2012;40(Database issue):D735-41)	Esposito et al. (2010)
daf-4	lon-1	WormBase curation (Yook et al., Nucleic Acids Res. 2012;40(Database issue):D735-41)	Estevez AO et al. (2006)
tph-1	unc-31	WormBase curation (Yook et al., Nucleic Acids Res. 2012;40(Database issue):D735-41)	Estevez AO et al. (2006)
unc-2	unc-36	WormBase curation (Yook et al., Nucleic Acids Res. 2012;40(Database issue):D735-41)	Estevez AO et al. (2006)
unc-2	unc-43	WormBase curation (Yook et al., Nucleic Acids Res. 2012;40(Database issue):D735-41)	Estevez AO et al. (2006) Dev Biol Both insulin and calcium channel signaling are required for developmental ....
daf-4	unc-2	WormBase curation (Yook et al., Nucleic Acids Res. 2012;40(Database issue):D735-41)	Estevez AO et al. (2006) Dev Biol Both insulin and calcium channel signaling are required for developmental ....
clr-1	mek-2	WormBase curation (Yook et al., Nucleic Acids Res. 2012;40(Database issue):D735-41)	Etheridge T et al. (2012)
dim-1	unc-112	WormBase curation (Yook et al., Nucleic Acids Res. 2012;40(Database issue):D735-41)	Etheridge T et al. (2012) PLoS Genet Calpains mediate integrin attachment complex maintenance of adult muscle in ....
lin-9	wrm-1	WormBase curation (Yook et al., Nucleic Acids Res. 2012;40(Database issue):D735-41)	Ferguson EL et al. (1985)
lin-8	lin-9	WormBase curation (Yook et al., Nucleic Acids Res. 2012;40(Database issue):D735-41)	Ferguson EL et al. (1985) Genetics Identification and characterization of 22 genes that affect the vulval cell ....
egl-5	mab-5	WormBase curation (Yook et al., Nucleic Acids Res. 2012;40(Database issue):D735-41)	Ferreira HB et al. (1999) Dev Biol Patterning of Caenorhabditis elegans posterior structures by the Abdominal-B ....
daf-16	tph-1	WormBase curation (Yook et al., Nucleic Acids Res. 2012;40(Database issue):D735-41)	Finch CE et al. (2001) Annu Rev Genomics Hum Genet The genetics of aging.
dbl-1	sma-9	WormBase curation (Yook et al., Nucleic Acids Res. 2012;40(Database issue):D735-41)	Foehr ML et al. (2006) Development An antagonistic role for the C. elegans Schnurri homolog SMA-9 in modulating ....
aph-1	aph-2	WormBase curation (Yook et al., Nucleic Acids Res. 2012;40(Database issue):D735-41)	Francis R et al. (2002)
aph-2	hop-1	WormBase curation (Yook et al., Nucleic Acids Res. 2012;40(Database issue):D735-41)	Francis R et al. (2002) Dev Cell aph-1 and pen-2 are required for Notch pathway signaling, gamma-secretase ....
exc-7	sma-1	WormBase curation (Yook et al., Nucleic Acids Res. 2012;40(Database issue):D735-41)	Fujita M et al. (2003) Dev Biol The role of the ELAV homologue EXC-7 in the development of the Caenorhabditis ....
mec-2	mec-4	WormBase curation (Yook et al., Nucleic Acids Res. 2012;40(Database issue):D735-41)	Fukushige T et al. (1999) J Cell Sci MEC-12, an alpha-tubulin required for touch sensitivity in C. ....
akt-1	daf-18	WormBase curation (Yook et al., Nucleic Acids Res. 2012;40(Database issue):D735-41)	Fukuyama M et al. (2006)
sma-1	unc-70	WormBase curation (Yook et al., Nucleic Acids Res. 2012;40(Database issue):D735-41)	Gabel CV et al. (2008)
daf-16	pdk-1	WormBase curation (Yook et al., Nucleic Acids Res. 2012;40(Database issue):D735-41)	Gami MS et al. (2006) BMC Dev Biol Activated AKT/PKB signaling in C. elegans uncouples temporally distinct ....
mec-10	mec-4	WormBase curation (Yook et al., Nucleic Acids Res. 2012;40(Database issue):D735-41)	Garcia-Anoveros & Corey, 1996
let-2	unc-105	WormBase curation (Yook et al., Nucleic Acids Res. 2012;40(Database issue):D735-41)	Garcia-Anoveros & Corey, 1996
mec-5	mec-9	WormBase curation (Yook et al., Nucleic Acids Res. 2012;40(Database issue):D735-41)	Garcia-Anoveros J et al. (1996) Curr Biol Touch at the molecular level. Mechanosensation.
ced-3	ces-1	WormBase curation (Yook et al., Nucleic Acids Res. 2012;40(Database issue):D735-41)	Gartner A et al. Genetic approaches to programmed cell death in C. elegans.
mrt-2	rad-51	WormBase curation (Yook et al., Nucleic Acids Res. 2012;40(Database issue):D735-41)	Gartner, Milstein, Ahmed, Hodgkin, & Hengartner, 2000
clk-1	ctl-1	WormBase curation (Yook et al., Nucleic Acids Res. 2012;40(Database issue):D735-41)	Gems DH (2000) J Anat An integrated theory of ageing in the nematode Caenorhabditis ....
akt-1	daf-2	WormBase curation (Yook et al., Nucleic Acids Res. 2012;40(Database issue):D735-41)	Ghazi A et al. (2007)
daf-2	pdk-1	WormBase curation (Yook et al., Nucleic Acids Res. 2012;40(Database issue):D735-41)	Ghazi A et al. (2007) Proc Natl Acad Sci U S A Regulation of Caenorhabditis elegans lifespan by a proteasomal E3 ligase ....
smp-1	smp-2	WormBase curation (Yook et al., Nucleic Acids Res. 2012;40(Database issue):D735-41)	Ginzburg VE et al. (2002) Development Semaphorin 1a and semaphorin 1b are required for correct epidermal cell ....
slt-1	unc-6	WormBase curation (Yook et al., Nucleic Acids Res. 2012;40(Database issue):D735-41)	Gitai Z et al. (2003) Neuron The netrin receptor UNC-40/DCC stimulates axon attraction and outgrowth ....
apr-1	pry-1	WormBase curation (Yook et al., Nucleic Acids Res. 2012;40(Database issue):D735-41)	Gleason JE et al. (2006)
pop-1	pry-1	WormBase curation (Yook et al., Nucleic Acids Res. 2012;40(Database issue):D735-41)	Gleason JE et al. (2006)
clr-1	sem-5	WormBase curation (Yook et al., Nucleic Acids Res. 2012;40(Database issue):D735-41)	Goodman SJ et al. (2003)
aph-2	sel-12	WormBase curation (Yook et al., Nucleic Acids Res. 2012;40(Database issue):D735-41)	Goutte C et al. (2002)
hpl-1	hpl-2	WormBase curation (Yook et al., Nucleic Acids Res. 2012;40(Database issue):D735-41)	Goutte C et al. (2002)
hop-1	sel-12	WormBase curation (Yook et al., Nucleic Acids Res. 2012;40(Database issue):D735-41)	Goutte C et al. (2002) Proc Natl Acad Sci U S A APH-1 is a multipass membrane protein essential for the Notch signaling pathway ....
lin-12	sel-1	WormBase curation (Yook et al., Nucleic Acids Res. 2012;40(Database issue):D735-41)	Grant BD et al. (1997) Development Structure, function, and expression of SEL-1, a negative regulator of LIN-12 and ....
egl-20	lin-18	WormBase curation (Yook et al., Nucleic Acids Res. 2012;40(Database issue):D735-41)	Green JL (2007)
dcr-1	lin-41	WormBase curation (Yook et al., Nucleic Acids Res. 2012;40(Database issue):D735-41)	Grishok A et al. (2001)
mec-10	mec-12	WormBase curation (Yook et al., Nucleic Acids Res. 2012;40(Database issue):D735-41)	Gu GQ et al. (1996) Proc Natl Acad Sci U S A Genetic interactions affecting touch sensitivity in Caenorhabditis ....
mec-10	mec-14	WormBase curation (Yook et al., Nucleic Acids Res. 2012;40(Database issue):D735-41)	Gu GQ et al. (1996) Proc Natl Acad Sci U S A Genetic interactions affecting touch sensitivity in Caenorhabditis ....
ctl-1	daf-2	WormBase curation (Yook et al., Nucleic Acids Res. 2012;40(Database issue):D735-41)	Guarente L et al. (2000) Nature Genetic pathways that regulate ageing in model organisms.
daf-1	sma-6	WormBase curation (Yook et al., Nucleic Acids Res. 2012;40(Database issue):D735-41)	Gunther CV et al. (2000) Development A Caenorhabditis elegans type I TGF beta receptor can function in the absence of ....
lin-11	lin-17	WormBase curation (Yook et al., Nucleic Acids Res. 2012;40(Database issue):D735-41)	Gupta BP et al. (2002) Dev Biol Tissue-specific regulation of the LIM homeobox gene lin-11 during development ....
unc-34	unc-40	WormBase curation (Yook et al., Nucleic Acids Res. 2012;40(Database issue):D735-41)	Hagedorn EJ et al. (2013) J Cell Biol The netrin receptor DCC focuses invadopodia-driven basement membrane ....
efn-4	egl-5	WormBase curation (Yook et al., Nucleic Acids Res. 2012;40(Database issue):D735-41)	Hahn AC et al. (2003) Dev Biol The roles of an ephrin and a semaphorin in patterning cell-cell contacts in C. ....
dgk-1	goa-1	WormBase curation (Yook et al., Nucleic Acids Res. 2012;40(Database issue):D735-41)	Hajdu-Cronin YM et al. (1999) Genes Dev Antagonism between G(o)alpha and G(q)alpha in Caenorhabditis elegans: the RGS ....
eat-16	egl-30	WormBase curation (Yook et al., Nucleic Acids Res. 2012;40(Database issue):D735-41)	Hajdu-Cronin YM et al. (1999) Genes Dev Antagonism between G(o)alpha and G(q)alpha in Caenorhabditis elegans: the RGS ....
eat-16	goa-1	WormBase curation (Yook et al., Nucleic Acids Res. 2012;40(Database issue):D735-41)	Hajdu-Cronin YM et al. (1999) Genes Dev Antagonism between G(o)alpha and G(q)alpha in Caenorhabditis elegans: the RGS ....
lin-10	sli-1	WormBase curation (Yook et al., Nucleic Acids Res. 2012;40(Database issue):D735-41)	Hajnal AF et al. (1997) Genes Dev Inhibition of Caenorhabditis elegans vulval induction by gap-1 and by let-23 ....
gap-1	let-23	WormBase curation (Yook et al., Nucleic Acids Res. 2012;40(Database issue):D735-41)	Hajnal, Whitfield, & Kim, 1997
gap-1	lin-2	WormBase curation (Yook et al., Nucleic Acids Res. 2012;40(Database issue):D735-41)	Hajnal, Whitfield, & Kim, 1997
let-23	lin-2	WormBase curation (Yook et al., Nucleic Acids Res. 2012;40(Database issue):D735-41)	Hajnal, Whitfield, & Kim, 1997
gap-1	lin-10	WormBase curation (Yook et al., Nucleic Acids Res. 2012;40(Database issue):D735-41)	Hajnal, Whitfield, & Kim, 1997
mab-3	tra-1	WormBase curation (Yook et al., Nucleic Acids Res. 2012;40(Database issue):D735-41)	Hansen DD et al. (1999) Mech Dev Sex and the single worm: sex determination in the nematode C. ....
dyn-1	ehs-1	WormBase curation (Yook et al., Nucleic Acids Res. 2012;40(Database issue):D735-41)	Harris TW et al. (2001) Traffic Studies of synaptic vesicle endocytosis in the nematode C. elegans.
goa-1	unc-64	WormBase curation (Yook et al., Nucleic Acids Res. 2012;40(Database issue):D735-41)	Hawasli AH et al. (2004) Genetics Resistance to volatile anesthetics by mutations enhancing excitatory ....
daf-19	osm-5	WormBase curation (Yook et al., Nucleic Acids Res. 2012;40(Database issue):D735-41)	Haycraft CJ et al. (2001) Development The C. elegans homolog of the murine cystic kidney disease gene Tg737 functions in ....
let-92	sur-6	WormBase curation (Yook et al., Nucleic Acids Res. 2012;40(Database issue):D735-41)	Hayes GD et al. (2006)
unc-7	unc-79	WormBase curation (Yook et al., Nucleic Acids Res. 2012;40(Database issue):D735-41)	Hecht RM et al. (1996) Genome A novel set of uncoordinated mutants in Caenorhabditis elegans uncovered by ....
daf-2	rop-1	WormBase curation (Yook et al., Nucleic Acids Res. 2012;40(Database issue):D735-41)	Hekimi S et al. (2001) Trends Genet Genetics of lifespan in C. elegans: molecular diversity, physiological ....
unc-4	unc-52	WormBase curation (Yook et al., Nucleic Acids Res. 2012;40(Database issue):D735-41)	Herman RK et al. (1982) Genetics Dominant X-chromosome nondisjunction mutants of Caenorhabditis ....
akt-2	pdk-1	WormBase curation (Yook et al., Nucleic Acids Res. 2012;40(Database issue):D735-41)	Hertweck M et al. (2004) Dev Cell C. elegans SGK-1 is the critical component in the Akt/PKB kinase complex to ....
gld-1	tra-2	WormBase curation (Yook et al., Nucleic Acids Res. 2012;40(Database issue):D735-41)	Hill RC et al. (2006) Dev Cell Genetic flexibility in the convergent evolution of hermaphroditism in ....
fog-2	tra-2	WormBase curation (Yook et al., Nucleic Acids Res. 2012;40(Database issue):D735-41)	Hill RC et al. (2006) Dev Cell Genetic flexibility in the convergent evolution of hermaphroditism in ....
egl-1	eor-1	WormBase curation (Yook et al., Nucleic Acids Res. 2012;40(Database issue):D735-41)	Hoeppner DJ et al. (2004) Dev Biol eor-1 and eor-2 are required for cell-specific apoptotic death in C. ....
hus-1	rad-51	WormBase curation (Yook et al., Nucleic Acids Res. 2012;40(Database issue):D735-41)	Hofmann ER et al. (2002) Curr Biol Caenorhabditis elegans HUS-1 is a DNA damage checkpoint protein required for ....
age-1	ctl-1	WormBase curation (Yook et al., Nucleic Acids Res. 2012;40(Database issue):D735-41)	Honda Y et al. (2002) Ann N Y Acad Sci Oxidative stress and life span determination in the nematode Caenorhabditis ....
let-23	sem-5	WormBase curation (Yook et al., Nucleic Acids Res. 2012;40(Database issue):D735-41)	Hopper NA (2006) Genetics The adaptor protein soc-1/Gab1 modifies growth factor receptor output in ....
eor-1	pry-1	WormBase curation (Yook et al., Nucleic Acids Res. 2012;40(Database issue):D735-41)	Howard & Sundaram (2002)
bar-1	eor-1	WormBase curation (Yook et al., Nucleic Acids Res. 2012;40(Database issue):D735-41)	Howard & Sundaram (2002)
eor-2	lin-1	WormBase curation (Yook et al., Nucleic Acids Res. 2012;40(Database issue):D735-41)	Howard RM et al. (2002) Genes Dev C. elegans EOR-1/PLZF and EOR-2 positively regulate Ras and Wnt signaling and ....
eor-2	lin-39	WormBase curation (Yook et al., Nucleic Acids Res. 2012;40(Database issue):D735-41)	Howell KL et al. (2010) Genetics EOR-2 is an obligate binding partner of the BTB-zinc finger protein EOR-1 in ....
eat-4	unc-11	WormBase curation (Yook et al., Nucleic Acids Res. 2012;40(Database issue):D735-41)	Hsu AL et al. (2003)
eat-2	hsf-1	WormBase curation (Yook et al., Nucleic Acids Res. 2012;40(Database issue):D735-41)	Hsu AL et al. (2003) Science Regulation of aging and age-related disease by DAF-16 and heat-shock ....
daf-16	isp-1	WormBase curation (Yook et al., Nucleic Acids Res. 2012;40(Database issue):D735-41)	Hsu AL et al. (2003) Science Regulation of aging and age-related disease by DAF-16 and heat-shock ....
dpy-27	xol-1	WormBase curation (Yook et al., Nucleic Acids Res. 2012;40(Database issue):D735-41)	Hsu DR et al. (1994) Genetics The dpy-30 gene encodes an essential component of the Caenorhabditis elegans ....
par-3	par-6	WormBase curation (Yook et al., Nucleic Acids Res. 2012;40(Database issue):D735-41)	Huang NN et al. (2002)
pos-1	spn-4	WormBase curation (Yook et al., Nucleic Acids Res. 2012;40(Database issue):D735-41)	Huang S et al. (2007)
mab-5	pal-1	WormBase curation (Yook et al., Nucleic Acids Res. 2012;40(Database issue):D735-41)	Hunter et al. (1999)
efn-4	mab-20	WormBase curation (Yook et al., Nucleic Acids Res. 2012;40(Database issue):D735-41)	Ikegami R et al. (2004) Dev Cell Integration of semaphorin-2A/MAB-20, ephrin-4, and UNC-129 TGF-beta ....
efn-4	vab-1	WormBase curation (Yook et al., Nucleic Acids Res. 2012;40(Database issue):D735-41)	Ikegami R et al. (2004) Dev Cell Integration of semaphorin-2A/MAB-20, ephrin-4, and UNC-129 TGF-beta ....
age-1	pdk-1	WormBase curation (Yook et al., Nucleic Acids Res. 2012;40(Database issue):D735-41)	Inoue T et al. (2000) Genetics Suppressors of transforming growth factor-beta pathway mutants in the ....
daf-12	daf-4	WormBase curation (Yook et al., Nucleic Acids Res. 2012;40(Database issue):D735-41)	Inoue T et al. (2007) Genetics Genetic analysis of dauer formation in Caenorhabditis briggsae.
lin-12	lin-29	WormBase curation (Yook et al., Nucleic Acids Res. 2012;40(Database issue):D735-41)	Iva Greenwald (2005)
lin-12	sup-17	WormBase curation (Yook et al., Nucleic Acids Res. 2012;40(Database issue):D735-41)	Iva Greenwald (2005) WormBook LIN-12/Notch signaling in C. elegans.
lin-12	sel-8	WormBase curation (Yook et al., Nucleic Acids Res. 2012;40(Database issue):D735-41)	Iva Greenwald (2005) WormBook LIN-12/Notch signaling in C. elegans.
lag-2	lin-12	WormBase curation (Yook et al., Nucleic Acids Res. 2012;40(Database issue):D735-41)	Iva Greenwald (2005) WormBook LIN-12/Notch signaling in C. elegans.
fem-1	sel-10	WormBase curation (Yook et al., Nucleic Acids Res. 2012;40(Database issue):D735-41)	Jager S et al. (2004) Proc Natl Acad Sci U S A The Caenorhabditis elegans F-box protein SEL-10 promotes female development ....
sel-12	spr-2	WormBase curation (Yook et al., Nucleic Acids Res. 2012;40(Database issue):D735-41)	Jarriault S et al. (2002) Genes Dev Suppressors of the egg-laying defective phenotype of sel-12 presenilin mutants ....
lon-1	rnt-1	WormBase curation (Yook et al., Nucleic Acids Res. 2012;40(Database issue):D735-41)	Ji YJ et al. (2004) Dev Biol RNT-1, the C. elegans homologue of mammalian RUNX transcription factors, ....
daf-2	daf-3	WormBase curation (Yook et al., Nucleic Acids Res. 2012;40(Database issue):D735-41)	Jia K et al. (2002) Development DAF-9, a cytochrome P450 regulating C. elegans larval development and adult ....
fem-3	fog-1	WormBase curation (Yook et al., Nucleic Acids Res. 2012;40(Database issue):D735-41)	Jin SW et al. (2001) Genetics In Caenorhabditis elegans, the RNA-binding domains of the cytoplasmic ....
egl-5	eor-1	WormBase curation (Yook et al., Nucleic Acids Res. 2012;40(Database issue):D735-41)	Johnson RW et al. (2008)
egl-5	vab-3	WormBase curation (Yook et al., Nucleic Acids Res. 2012;40(Database issue):D735-41)	Johnson RW et al. (2008) Mech Dev Positive and negative regulatory inputs restrict pax-6/vab-3 transcription to ....
cog-1	lin-49	WormBase curation (Yook et al., Nucleic Acids Res. 2012;40(Database issue):D735-41)	Johnston RJ et al. (2005) Development A novel C. elegans zinc finger transcription factor, lsy-2, required for the cell ....
fem-1	tra-2	WormBase curation (Yook et al., Nucleic Acids Res. 2012;40(Database issue):D735-41)	Jonathan Hodgkin (2005)
myo-3	unc-54	WormBase curation (Yook et al., Nucleic Acids Res. 2012;40(Database issue):D735-41)	Jonathan Hodgkin (2005)
myo-3	unc-45	WormBase curation (Yook et al., Nucleic Acids Res. 2012;40(Database issue):D735-41)	Jonathan Hodgkin (2005)
fem-2	tra-3	WormBase curation (Yook et al., Nucleic Acids Res. 2012;40(Database issue):D735-41)	Jonathan Hodgkin (2005) WormBook Genetic suppression.
tra-1	tra-3	WormBase curation (Yook et al., Nucleic Acids Res. 2012;40(Database issue):D735-41)	Jonathan Hodgkin (2005) WormBook Genetic suppression.
ced-10	lin-24	WormBase curation (Yook et al., Nucleic Acids Res. 2012;40(Database issue):D735-41)	Joshi P et al. (2004) Genetics The Caenorhabditis elegans pvl-5 gene protects hypodermal cells from ....
ced-10	lin-33	WormBase curation (Yook et al., Nucleic Acids Res. 2012;40(Database issue):D735-41)	Joshi P et al. (2004) Genetics The Caenorhabditis elegans pvl-5 gene protects hypodermal cells from ....
ced-2	lin-24	WormBase curation (Yook et al., Nucleic Acids Res. 2012;40(Database issue):D735-41)	Joshi P et al. (2004) Genetics The Caenorhabditis elegans pvl-5 gene protects hypodermal cells from ....
ced-2	lin-33	WormBase curation (Yook et al., Nucleic Acids Res. 2012;40(Database issue):D735-41)	Joshi P et al. (2004) Genetics The Caenorhabditis elegans pvl-5 gene protects hypodermal cells from ....
ced-5	lin-33	WormBase curation (Yook et al., Nucleic Acids Res. 2012;40(Database issue):D735-41)	Joshi P et al. (2004) Genetics The Caenorhabditis elegans pvl-5 gene protects hypodermal cells from ....
par-1	sur-6	WormBase curation (Yook et al., Nucleic Acids Res. 2012;40(Database issue):D735-41)	Kao G et al. (2004) Development C. elegans SUR-6/PR55 cooperates with LET-92/protein phosphatase 2A and ....
spd-5	zyg-1	WormBase curation (Yook et al., Nucleic Acids Res. 2012;40(Database issue):D735-41)	Karen Oegema et al. (2006)
spd-2	zyg-1	WormBase curation (Yook et al., Nucleic Acids Res. 2012;40(Database issue):D735-41)	Karen Oegema et al. (2006) WormBook Cell division.
soc-2	sur-6	WormBase curation (Yook et al., Nucleic Acids Res. 2012;40(Database issue):D735-41)	Karen Yook (2006)
unc-13	unc-64	WormBase curation (Yook et al., Nucleic Acids Res. 2012;40(Database issue):D735-41)	Karen Yook (2006)
daf-2	daf-5	WormBase curation (Yook et al., Nucleic Acids Res. 2012;40(Database issue):D735-41)	Karp X et al. (2011) Genetics The developmental timing regulator HBL-1 modulates the dauer formation ....
jnk-1	unc-25	WormBase curation (Yook et al., Nucleic Acids Res. 2012;40(Database issue):D735-41)	Kawasaki M (1999)
mek-1	vhp-1	WormBase curation (Yook et al., Nucleic Acids Res. 2012;40(Database issue):D735-41)	Kim DH et al. (2004) Proc Natl Acad Sci U S A Integration of Caenorhabditis elegans MAPK pathways mediating immunity and ....
let-23	lin-10	WormBase curation (Yook et al., Nucleic Acids Res. 2012;40(Database issue):D735-41)	Kim SK (1997) Curr Opin Cell Biol Polarized signaling: basolateral receptor localization in epithelial cells by ....
his-2	sos-1	WormBase curation (Yook et al., Nucleic Acids Res. 2012;40(Database issue):D735-41)	Kim YC et al. (2002)
ced-1	ced-6	WormBase curation (Yook et al., Nucleic Acids Res. 2012;40(Database issue):D735-41)	Kinchen JM et al. (2005) Nature Two pathways converge at CED-10 to mediate actin rearrangement and corpse ....
dsh-2	let-60	WormBase curation (Yook et al., Nucleic Acids Res. 2012;40(Database issue):D735-41)	King RS et al. (2009)
unc-5	unc-52	WormBase curation (Yook et al., Nucleic Acids Res. 2012;40(Database issue):D735-41)	Kinnunen T et al. (2005) Proc Natl Acad Sci U S A Heparan 2-O-sulfotransferase, hst-2, is essential for normal cell migration in ....
mec-4	mec-7	WormBase curation (Yook et al., Nucleic Acids Res. 2012;40(Database issue):D735-41)	Kirszenblat L et al. (2013) Mol Biol Cell A dominant mutation in mec-7/-tubulin affects axon development and ....
ced-4	sel-12	WormBase curation (Yook et al., Nucleic Acids Res. 2012;40(Database issue):D735-41)	Kitagawa N et al. (2003) J Biol Chem The role of the presenilin-1 homologue gene sel-12 of Caenorhabditis elegans in ....
emb-30	mdf-1	WormBase curation (Yook et al., Nucleic Acids Res. 2012;40(Database issue):D735-41)	Kitagawa R et al. (2002) Curr Biol The Cdc20 homolog, FZY-1, and its interacting protein, IFY-1, are required for ....
cdl-1	ced-9	WormBase curation (Yook et al., Nucleic Acids Res. 2012;40(Database issue):D735-41)	Kodama Y et al. (2002)
cdl-1	ced-5	WormBase curation (Yook et al., Nucleic Acids Res. 2012;40(Database issue):D735-41)	Kodama Y et al. (2002) Development The stem-loop binding protein CDL-1 is required for chromosome condensation, ....
cdl-1	ced-1	WormBase curation (Yook et al., Nucleic Acids Res. 2012;40(Database issue):D735-41)	Kodama Y et al. (2002) Development The stem-loop binding protein CDL-1 is required for chromosome condensation, ....
cam-1	daf-7	WormBase curation (Yook et al., Nucleic Acids Res. 2012;40(Database issue):D735-41)	Koga M et al. (1999) Development Control of DAF-7 TGF-(alpha) expression and neuronal process development by a ....
mig-5	pry-1	WormBase curation (Yook et al., Nucleic Acids Res. 2012;40(Database issue):D735-41)	Korswagen et al. (2002)
goa-1	twk-18	WormBase curation (Yook et al., Nucleic Acids Res. 2012;40(Database issue):D735-41)	Kunkel MT et al. (2000) J Neurosci Mutants of a temperature-sensitive two-P domain potassium channel.
rpl-25.1	rpl-25.2	WormBase curation (Yook et al., Nucleic Acids Res. 2012;40(Database issue):D735-41)	Kusch M et al. (1986)
sqt-1	sqt-2	WormBase curation (Yook et al., Nucleic Acids Res. 2012;40(Database issue):D735-41)	Kusch M et al. (1986)
sqt-1	unc-52	WormBase curation (Yook et al., Nucleic Acids Res. 2012;40(Database issue):D735-41)	Kusch M et al. (1986)
lin-12	sel-12	WormBase curation (Yook et al., Nucleic Acids Res. 2012;40(Database issue):D735-41)	Kuwabara PE (1997) Trends Genet Worming your way through the genome.
lin-3	mdt-6	WormBase curation (Yook et al., Nucleic Acids Res. 2012;40(Database issue):D735-41)	Kwon JY et al. (2001) Development Biological significance of a universally conserved transcription mediator in ....
daf-3	egl-4	WormBase curation (Yook et al., Nucleic Acids Res. 2012;40(Database issue):D735-41)	L'Etoile ND et al. (2002) Neuron The cyclic GMP-dependent protein kinase EGL-4 regulates olfactory adaptation ....
cdc-42	par-2	WormBase curation (Yook et al., Nucleic Acids Res. 2012;40(Database issue):D735-41)	Labbe JC et al. (2006) Genetics A genomewide screen for suppressors of par-2 uncovers potential regulators of ....
par-2	par-3	WormBase curation (Yook et al., Nucleic Acids Res. 2012;40(Database issue):D735-41)	Labbe JC et al. (2006) Genetics A genomewide screen for suppressors of par-2 uncovers potential regulators of ....
ced-3	drp-1	WormBase curation (Yook et al., Nucleic Acids Res. 2012;40(Database issue):D735-41)	Labrousse AM et al. (1999)
lin-31	mpk-1	WormBase curation (Yook et al., Nucleic Acids Res. 2012;40(Database issue):D735-41)	Lackner MR et al. (1998) Genetics Genetic analysis of the Caenorhabditis elegans MAP kinase gene mpk-1.
gld-1	gld-2	WormBase curation (Yook et al., Nucleic Acids Res. 2012;40(Database issue):D735-41)	Lakiza O et al. (2005)
gld-1	tra-1	WormBase curation (Yook et al., Nucleic Acids Res. 2012;40(Database issue):D735-41)	Lakiza O et al. (2005) Dev Biol STAR proteins quaking-6 and GLD-1 regulate translation of the homologues GLI1 ....
sel-12	spr-3	WormBase curation (Yook et al., Nucleic Acids Res. 2012;40(Database issue):D735-41)	Lakowski B et al. (2003) Development Two suppressors of sel-12 encode C2H2 zinc-finger proteins that regulate ....
sel-12	spr-4	WormBase curation (Yook et al., Nucleic Acids Res. 2012;40(Database issue):D735-41)	Lakowski B et al. (2003) Development Two suppressors of sel-12 encode C2H2 zinc-finger proteins that regulate ....
fog-1	tra-1	WormBase curation (Yook et al., Nucleic Acids Res. 2012;40(Database issue):D735-41)	Lamont LB et al. (2007) Dev Dyn Developmental expression of FOG-1/CPEB protein and its control in the ....
age-1	daf-18	WormBase curation (Yook et al., Nucleic Acids Res. 2012;40(Database issue):D735-41)	Larsen PL et al. (1995) Genetics Genes that regulate both development and longevity in Caenorhabditis ....
age-1	daf-16	WormBase curation (Yook et al., Nucleic Acids Res. 2012;40(Database issue):D735-41)	Larsen PL et al. (1995) Genetics Genes that regulate both development and longevity in Caenorhabditis ....
daf-1	daf-12	WormBase curation (Yook et al., Nucleic Acids Res. 2012;40(Database issue):D735-41)	Larsen PL et al. (1995) Genetics Genes that regulate both development and longevity in Caenorhabditis ....
daf-3	daf-4	WormBase curation (Yook et al., Nucleic Acids Res. 2012;40(Database issue):D735-41)	Larsen PL et al. (1995) Genetics Genes that regulate both development and longevity in Caenorhabditis ....
aspm-1	gdi-1	WormBase curation (Yook et al., Nucleic Acids Res. 2012;40(Database issue):D735-41)	Lee AY et al. (2010)
gdi-1	unc-96	WormBase curation (Yook et al., Nucleic Acids Res. 2012;40(Database issue):D735-41)	Lee AY et al. (2010)
gdi-1	tra-4	WormBase curation (Yook et al., Nucleic Acids Res. 2012;40(Database issue):D735-41)	Lee AY et al. (2010)
gdi-1	mel-11	WormBase curation (Yook et al., Nucleic Acids Res. 2012;40(Database issue):D735-41)	Lee AY et al. (2010)
gdi-1	lin-36	WormBase curation (Yook et al., Nucleic Acids Res. 2012;40(Database issue):D735-41)	Lee AY et al. (2010)
gdi-1	unc-89	WormBase curation (Yook et al., Nucleic Acids Res. 2012;40(Database issue):D735-41)	Lee AY et al. (2010)
rgs-1	rgs-2	WormBase curation (Yook et al., Nucleic Acids Res. 2012;40(Database issue):D735-41)	Lee JI et al. (2003)
lip-1	mpk-1	WormBase curation (Yook et al., Nucleic Acids Res. 2012;40(Database issue):D735-41)	Lee MH et al. (2006) EMBO J LIP-1 phosphatase controls the extent of germline proliferation in ....
efl-1	ubc-18	WormBase curation (Yook et al., Nucleic Acids Res. 2012;40(Database issue):D735-41)	Lehner B (2006)
ark-1	nekl-2	WormBase curation (Yook et al., Nucleic Acids Res. 2012;40(Database issue):D735-41)	Lehner B (2006)
ark-1	dpy-22	WormBase curation (Yook et al., Nucleic Acids Res. 2012;40(Database issue):D735-41)	Lehner B (2006)
ark-1	ksr-1	WormBase curation (Yook et al., Nucleic Acids Res. 2012;40(Database issue):D735-41)	Lehner B (2006)
eor-1	hlh-30	WormBase curation (Yook et al., Nucleic Acids Res. 2012;40(Database issue):D735-41)	Lehner B (2006)
eor-1	nekl-2	WormBase curation (Yook et al., Nucleic Acids Res. 2012;40(Database issue):D735-41)	Lehner B (2006)
let-60	nhr-269	WormBase curation (Yook et al., Nucleic Acids Res. 2012;40(Database issue):D735-41)	Lehner B (2006)
ark-1	tag-246	WormBase curation (Yook et al., Nucleic Acids Res. 2012;40(Database issue):D735-41)	Lehner B (2006)
C09G4.2	let-60	WormBase curation (Yook et al., Nucleic Acids Res. 2012;40(Database issue):D735-41)	Lehner B (2006)
eor-1	tag-298	WormBase curation (Yook et al., Nucleic Acids Res. 2012;40(Database issue):D735-41)	Lehner B (2006)
lin-25	Y71H2AM.17	WormBase curation (Yook et al., Nucleic Acids Res. 2012;40(Database issue):D735-41)	Lehner B (2006)
eor-2	pbrm-1	WormBase curation (Yook et al., Nucleic Acids Res. 2012;40(Database issue):D735-41)	Lehner B (2006)
dpy-22	sur-2	WormBase curation (Yook et al., Nucleic Acids Res. 2012;40(Database issue):D735-41)	Lehner B et al. (2006)
dpy-22	let-60	WormBase curation (Yook et al., Nucleic Acids Res. 2012;40(Database issue):D735-41)	Lehner B et al. (2006)
dyb-1	gdi-1	WormBase curation (Yook et al., Nucleic Acids Res. 2012;40(Database issue):D735-41)	Lehner B et al. (2006)
egl-15	let-60	WormBase curation (Yook et al., Nucleic Acids Res. 2012;40(Database issue):D735-41)	Lehner B et al. (2006)
egl-18	let-60	WormBase curation (Yook et al., Nucleic Acids Res. 2012;40(Database issue):D735-41)	Lehner B et al. (2006)
egl-27	lin-45	WormBase curation (Yook et al., Nucleic Acids Res. 2012;40(Database issue):D735-41)	Lehner B et al. (2006)
egl-27	lin-40	WormBase curation (Yook et al., Nucleic Acids Res. 2012;40(Database issue):D735-41)	Lehner B et al. (2006)
eor-1	eps-8	WormBase curation (Yook et al., Nucleic Acids Res. 2012;40(Database issue):D735-41)	Lehner B et al. (2006)
eor-1	gsk-3	WormBase curation (Yook et al., Nucleic Acids Res. 2012;40(Database issue):D735-41)	Lehner B et al. (2006)
eor-1	hmg-1.2	WormBase curation (Yook et al., Nucleic Acids Res. 2012;40(Database issue):D735-41)	Lehner B et al. (2006)
eor-1	kin-10	WormBase curation (Yook et al., Nucleic Acids Res. 2012;40(Database issue):D735-41)	Lehner B et al. (2006)
eor-1	mat-3	WormBase curation (Yook et al., Nucleic Acids Res. 2012;40(Database issue):D735-41)	Lehner B et al. (2006)
eor-1	mys-1	WormBase curation (Yook et al., Nucleic Acids Res. 2012;40(Database issue):D735-41)	Lehner B et al. (2006)
eor-1	qua-1	WormBase curation (Yook et al., Nucleic Acids Res. 2012;40(Database issue):D735-41)	Lehner B et al. (2006)
eor-1	sdc-2	WormBase curation (Yook et al., Nucleic Acids Res. 2012;40(Database issue):D735-41)	Lehner B et al. (2006)
eor-1	sem-5	WormBase curation (Yook et al., Nucleic Acids Res. 2012;40(Database issue):D735-41)	Lehner B et al. (2006)
eor-1	tam-1	WormBase curation (Yook et al., Nucleic Acids Res. 2012;40(Database issue):D735-41)	Lehner B et al. (2006)
eor-1	trr-1	WormBase curation (Yook et al., Nucleic Acids Res. 2012;40(Database issue):D735-41)	Lehner B et al. (2006)
eor-1	sur-2	WormBase curation (Yook et al., Nucleic Acids Res. 2012;40(Database issue):D735-41)	Lehner B et al. (2006)
eor-1	lin-39	WormBase curation (Yook et al., Nucleic Acids Res. 2012;40(Database issue):D735-41)	Lehner B et al. (2006)
F42G8.10	gdi-1	WormBase curation (Yook et al., Nucleic Acids Res. 2012;40(Database issue):D735-41)	Lehner B et al. (2006)
fem-1	tra-3	WormBase curation (Yook et al., Nucleic Acids Res. 2012;40(Database issue):D735-41)	Lehner B et al. (2006)
hlh-1	sos-1	WormBase curation (Yook et al., Nucleic Acids Res. 2012;40(Database issue):D735-41)	Lehner B et al. (2006)
hlh-1	unc-120	WormBase curation (Yook et al., Nucleic Acids Res. 2012;40(Database issue):D735-41)	Lehner B et al. (2006)
ksr-1	let-60	WormBase curation (Yook et al., Nucleic Acids Res. 2012;40(Database issue):D735-41)	Lehner B et al. (2006)
let-23	let-60	WormBase curation (Yook et al., Nucleic Acids Res. 2012;40(Database issue):D735-41)	Lehner B et al. (2006)
let-60	trr-1	WormBase curation (Yook et al., Nucleic Acids Res. 2012;40(Database issue):D735-41)	Lehner B et al. (2006)
let-60	pbrm-1	WormBase curation (Yook et al., Nucleic Acids Res. 2012;40(Database issue):D735-41)	Lehner B et al. (2006)
let-60	let-653	WormBase curation (Yook et al., Nucleic Acids Res. 2012;40(Database issue):D735-41)	Lehner B et al. (2006)
let-60	sem-5	WormBase curation (Yook et al., Nucleic Acids Res. 2012;40(Database issue):D735-41)	Lehner B et al. (2006)
let-60	sur-6	WormBase curation (Yook et al., Nucleic Acids Res. 2012;40(Database issue):D735-41)	Lehner B et al. (2006)
let-60	sdc-2	WormBase curation (Yook et al., Nucleic Acids Res. 2012;40(Database issue):D735-41)	Lehner B et al. (2006)
let-60	lin-1	WormBase curation (Yook et al., Nucleic Acids Res. 2012;40(Database issue):D735-41)	Lehner B et al. (2006)
lin-45	nhr-80	WormBase curation (Yook et al., Nucleic Acids Res. 2012;40(Database issue):D735-41)	Lehner B et al. (2006)
lin-45	peb-1	WormBase curation (Yook et al., Nucleic Acids Res. 2012;40(Database issue):D735-41)	Lehner B et al. (2006)
lin-45	unc-73	WormBase curation (Yook et al., Nucleic Acids Res. 2012;40(Database issue):D735-41)	Lehner B et al. (2006)
lin-45	soc-2	WormBase curation (Yook et al., Nucleic Acids Res. 2012;40(Database issue):D735-41)	Lehner B et al. (2006)
pat-3	unc-71	WormBase curation (Yook et al., Nucleic Acids Res. 2012;40(Database issue):D735-41)	Lehner B et al. (2006)
ptr-4	sem-5	WormBase curation (Yook et al., Nucleic Acids Res. 2012;40(Database issue):D735-41)	Lehner B et al. (2006)
rab-10	rab-8	WormBase curation (Yook et al., Nucleic Acids Res. 2012;40(Database issue):D735-41)	Lehner B et al. (2006)
sem-5	tam-1	WormBase curation (Yook et al., Nucleic Acids Res. 2012;40(Database issue):D735-41)	Lehner B et al. (2006)
sem-5	unc-120	WormBase curation (Yook et al., Nucleic Acids Res. 2012;40(Database issue):D735-41)	Lehner B et al. (2006)
sem-5	unc-52	WormBase curation (Yook et al., Nucleic Acids Res. 2012;40(Database issue):D735-41)	Lehner B et al. (2006)
sem-5	sos-1	WormBase curation (Yook et al., Nucleic Acids Res. 2012;40(Database issue):D735-41)	Lehner B et al. (2006)
sem-5	sli-1	WormBase curation (Yook et al., Nucleic Acids Res. 2012;40(Database issue):D735-41)	Lehner B et al. (2006)
sos-1	unc-120	WormBase curation (Yook et al., Nucleic Acids Res. 2012;40(Database issue):D735-41)	Lehner B et al. (2006)
sos-1	tag-341	WormBase curation (Yook et al., Nucleic Acids Res. 2012;40(Database issue):D735-41)	Lehner B et al. (2006)
sur-2	unc-37	WormBase curation (Yook et al., Nucleic Acids Res. 2012;40(Database issue):D735-41)	Lehner B et al. (2006)
ceh-6	sos-1	WormBase curation (Yook et al., Nucleic Acids Res. 2012;40(Database issue):D735-41)	Lehner B et al. (2006)
lin-45	nhr-49	WormBase curation (Yook et al., Nucleic Acids Res. 2012;40(Database issue):D735-41)	Lehner B et al. (2006)
lir-1	sos-1	WormBase curation (Yook et al., Nucleic Acids Res. 2012;40(Database issue):D735-41)	Lehner B et al. (2006)
sur-2	trr-1	WormBase curation (Yook et al., Nucleic Acids Res. 2012;40(Database issue):D735-41)	Lehner B et al. (2006)
ceh-18	eor-1	WormBase curation (Yook et al., Nucleic Acids Res. 2012;40(Database issue):D735-41)	Lehner B et al. (2006) Nat Genet Systematic mapping of genetic interactions in Caenorhabditis elegans ....
dve-1	eor-1	WormBase curation (Yook et al., Nucleic Acids Res. 2012;40(Database issue):D735-41)	Lehner B et al. (2006) Nat Genet Systematic mapping of genetic interactions in Caenorhabditis elegans ....
eor-2	sur-2	WormBase curation (Yook et al., Nucleic Acids Res. 2012;40(Database issue):D735-41)	Lehner B et al. (2006) Nat Genet Systematic mapping of genetic interactions in Caenorhabditis elegans ....
fbf-2	ksr-1	WormBase curation (Yook et al., Nucleic Acids Res. 2012;40(Database issue):D735-41)	Lehner B et al. (2006) Nat Genet Systematic mapping of genetic interactions in Caenorhabditis elegans ....
ldb-1	let-23	WormBase curation (Yook et al., Nucleic Acids Res. 2012;40(Database issue):D735-41)	Lehner B et al. (2006) Nat Genet Systematic mapping of genetic interactions in Caenorhabditis elegans ....
ace-4	let-60	WormBase curation (Yook et al., Nucleic Acids Res. 2012;40(Database issue):D735-41)	Lehner B et al. (2006) Nat Genet Systematic mapping of genetic interactions in Caenorhabditis elegans ....
aph-1	sel-12	WormBase curation (Yook et al., Nucleic Acids Res. 2012;40(Database issue):D735-41)	Lehner B et al. (2006) Nat Genet Systematic mapping of genetic interactions in Caenorhabditis elegans ....
arf-3	ark-1	WormBase curation (Yook et al., Nucleic Acids Res. 2012;40(Database issue):D735-41)	Lehner B et al. (2006) Nat Genet Systematic mapping of genetic interactions in Caenorhabditis elegans ....
arf-3	ksr-1	WormBase curation (Yook et al., Nucleic Acids Res. 2012;40(Database issue):D735-41)	Lehner B et al. (2006) Nat Genet Systematic mapping of genetic interactions in Caenorhabditis elegans ....
arf-3	sur-2	WormBase curation (Yook et al., Nucleic Acids Res. 2012;40(Database issue):D735-41)	Lehner B et al. (2006) Nat Genet Systematic mapping of genetic interactions in Caenorhabditis elegans ....
cdc-42	lin-25	WormBase curation (Yook et al., Nucleic Acids Res. 2012;40(Database issue):D735-41)	Lehner B et al. (2006) Nat Genet Systematic mapping of genetic interactions in Caenorhabditis elegans ....
ceh-18	let-23	WormBase curation (Yook et al., Nucleic Acids Res. 2012;40(Database issue):D735-41)	Lehner B et al. (2006) Nat Genet Systematic mapping of genetic interactions in Caenorhabditis elegans ....
ceh-60	eor-1	WormBase curation (Yook et al., Nucleic Acids Res. 2012;40(Database issue):D735-41)	Lehner B et al. (2006) Nat Genet Systematic mapping of genetic interactions in Caenorhabditis elegans ....
din-1	let-60	WormBase curation (Yook et al., Nucleic Acids Res. 2012;40(Database issue):D735-41)	Lehner B et al. (2006) Nat Genet Systematic mapping of genetic interactions in Caenorhabditis elegans ....
din-1	sem-5	WormBase curation (Yook et al., Nucleic Acids Res. 2012;40(Database issue):D735-41)	Lehner B et al. (2006) Nat Genet Systematic mapping of genetic interactions in Caenorhabditis elegans ....
din-1	sos-1	WormBase curation (Yook et al., Nucleic Acids Res. 2012;40(Database issue):D735-41)	Lehner B et al. (2006) Nat Genet Systematic mapping of genetic interactions in Caenorhabditis elegans ....
dve-1	let-60	WormBase curation (Yook et al., Nucleic Acids Res. 2012;40(Database issue):D735-41)	Lehner B et al. (2006) Nat Genet Systematic mapping of genetic interactions in Caenorhabditis elegans ....
hbl-1	sos-1	WormBase curation (Yook et al., Nucleic Acids Res. 2012;40(Database issue):D735-41)	Lehner B et al. (2006) Nat Genet Systematic mapping of genetic interactions in Caenorhabditis elegans ....
his-24	let-60	WormBase curation (Yook et al., Nucleic Acids Res. 2012;40(Database issue):D735-41)	Lehner B et al. (2006) Nat Genet Systematic mapping of genetic interactions in Caenorhabditis elegans ....
his-71	let-23	WormBase curation (Yook et al., Nucleic Acids Res. 2012;40(Database issue):D735-41)	Lehner B et al. (2006) Nat Genet Systematic mapping of genetic interactions in Caenorhabditis elegans ....
pat-2	sos-1	WormBase curation (Yook et al., Nucleic Acids Res. 2012;40(Database issue):D735-41)	Lehner B et al. (2006) Nat Genet Systematic mapping of genetic interactions in Caenorhabditis elegans ....
din-1	eor-1	WormBase curation (Yook et al., Nucleic Acids Res. 2012;40(Database issue):D735-41)	Lehner B et al. (2006) Nat Genet Systematic mapping of genetic interactions in Caenorhabditis elegans ....
irx-1	sos-1	WormBase curation (Yook et al., Nucleic Acids Res. 2012;40(Database issue):D735-41)	Lehner B et al. (2006) Nat Genet Systematic mapping of genetic interactions in Caenorhabditis elegans ....
ceh-32	let-23	WormBase curation (Yook et al., Nucleic Acids Res. 2012;40(Database issue):D735-41)	Lehner B et al. (2006) Nat Genet Systematic mapping of genetic interactions in Caenorhabditis elegans ....
efn-3	sur-2	WormBase curation (Yook et al., Nucleic Acids Res. 2012;40(Database issue):D735-41)	Lehner B et al. (2006) Nat Genet Systematic mapping of genetic interactions in Caenorhabditis elegans ....
egl-18	lin-25	WormBase curation (Yook et al., Nucleic Acids Res. 2012;40(Database issue):D735-41)	Lehner B et al. (2006) Nat Genet Systematic mapping of genetic interactions in Caenorhabditis elegans ....
eps-8	let-60	WormBase curation (Yook et al., Nucleic Acids Res. 2012;40(Database issue):D735-41)	Lehner B et al. (2006) Nat Genet Systematic mapping of genetic interactions in Caenorhabditis elegans ....
F33E11.2	let-60	WormBase curation (Yook et al., Nucleic Acids Res. 2012;40(Database issue):D735-41)	Lehner B et al. (2006) Nat Genet Systematic mapping of genetic interactions in Caenorhabditis elegans ....
glp-1	sel-12	WormBase curation (Yook et al., Nucleic Acids Res. 2012;40(Database issue):D735-41)	Lehner B et al. (2006) Nat Genet Systematic mapping of genetic interactions in Caenorhabditis elegans ....
hmg-1.2	lin-25	WormBase curation (Yook et al., Nucleic Acids Res. 2012;40(Database issue):D735-41)	Lehner B et al. (2006) Nat Genet Systematic mapping of genetic interactions in Caenorhabditis elegans ....
ced-3	ced-4	WormBase curation (Yook et al., Nucleic Acids Res. 2012;40(Database issue):D735-41)	Lettre G et al. (2006) Nat Rev Mol Cell Biol Developmental apoptosis in C. elegans: a complex CEDnario.
daf-11	daf-16	WormBase curation (Yook et al., Nucleic Acids Res. 2012;40(Database issue):D735-41)	Li W et al. (2003) Genes Dev daf-28 encodes a C. elegans insulin superfamily member that is regulated by ....
hbl-1	lin-29	WormBase curation (Yook et al., Nucleic Acids Res. 2012;40(Database issue):D735-41)	Lin SY et al. (2003)
hbl-1	lin-41	WormBase curation (Yook et al., Nucleic Acids Res. 2012;40(Database issue):D735-41)	Lin SY et al. (2003) Dev Cell The C elegans hunchback homolog, hbl-1, controls temporal patterning and is a ....
lin-29	lin-41	WormBase curation (Yook et al., Nucleic Acids Res. 2012;40(Database issue):D735-41)	Lin SY et al. (2003) Dev Cell The C elegans hunchback homolog, hbl-1, controls temporal patterning and is a ....
lin-39	mab-5	WormBase curation (Yook et al., Nucleic Acids Res. 2012;40(Database issue):D735-41)	Liu J et al. (2000) Development Overlapping roles of two Hox genes and the exd ortholog ceh-20 in diversification ....
ced-6	ced-7	WormBase curation (Yook et al., Nucleic Acids Res. 2012;40(Database issue):D735-41)	Liu QA et al. (1999) Ann N Y Acad Sci The molecular mechanism of programmed cell death in C. elegans.
lit-1	psa-1	WormBase curation (Yook et al., Nucleic Acids Res. 2012;40(Database issue):D735-41)	Lo MC et al. (2004)
lit-1	pop-1	WormBase curation (Yook et al., Nucleic Acids Res. 2012;40(Database issue):D735-41)	Lo MC et al. (2004) Cell Phosphorylation by the beta-catenin/MAPK complex promotes 14-3-3-mediated ....
mei-1	mei-2	WormBase curation (Yook et al., Nucleic Acids Res. 2012;40(Database issue):D735-41)	Luke-Glaser S et al. (2007)
mig-2	unc-73	WormBase curation (Yook et al., Nucleic Acids Res. 2012;40(Database issue):D735-41)	Lundquist EA et al. (2001) Development Three C. elegans Rac proteins and several alternative Rac regulators control ....
eor-1	pbrm-1	WormBase curation (Yook et al., Nucleic Acids Res. 2012;40(Database issue):D735-41)	Maduro MF et al. (2005)
end-1	end-3	WormBase curation (Yook et al., Nucleic Acids Res. 2012;40(Database issue):D735-41)	Maduro MF et al. (2005) Dev Biol Genetic redundancy in endoderm specification within the genus ....
lon-1	sma-2	WormBase curation (Yook et al., Nucleic Acids Res. 2012;40(Database issue):D735-41)	Maduzia LL et al. (2005) BMC Dev Biol C. elegans serine-threonine kinase KIN-29 modulates TGFbeta signaling and ....
nos-1	nos-3	WormBase curation (Yook et al., Nucleic Acids Res. 2012;40(Database issue):D735-41)	Maine EM (2001) Dev Biol RNAi As a tool for understanding germline development in Caenorhabditis ....
daf-7	daf-9	WormBase curation (Yook et al., Nucleic Acids Res. 2012;40(Database issue):D735-41)	Mak HY et al. (2004) Development Intercellular signaling of reproductive development by the C. elegans DAF-9 ....
rad-51	spo-11	WormBase curation (Yook et al., Nucleic Acids Res. 2012;40(Database issue):D735-41)	Martin JS et al. (2005) Mol Cell Biol RAD-51-dependent and -independent roles of a Caenorhabditis elegans ....
daf-12	daf-16	WormBase curation (Yook et al., Nucleic Acids Res. 2012;40(Database issue):D735-41)	Matyash V et al. (2004) PLoS Biol Sterol-derived hormone(s) controls entry into diapause in Caenorhabditis ....
fem-3	fog-2	WormBase curation (Yook et al., Nucleic Acids Res. 2012;40(Database issue):D735-41)	McCarter JP et al. (1997) Dev Biol Soma-germ cell interactions in Caenorhabditis elegans: multiple events of ....
ced-10	mig-2	WormBase curation (Yook et al., Nucleic Acids Res. 2012;40(Database issue):D735-41)	Meighan CM et al. (2007)
bec-1	daf-2	WormBase curation (Yook et al., Nucleic Acids Res. 2012;40(Database issue):D735-41)	Melendez A et al. (2003)
egl-3	glr-1	WormBase curation (Yook et al., Nucleic Acids Res. 2012;40(Database issue):D735-41)	Mellem JE et al. (2002) Neuron Decoding of polymodal sensory stimuli by postsynaptic glutamate receptors in C. ....
dpy-21	lin-15A	WormBase curation (Yook et al., Nucleic Acids Res. 2012;40(Database issue):D735-41)	Meneely PM et al. (1987) Genetics Genetic analysis of X-chromosome dosage compensation in Caenorhabditis ....
dpy-21	tra-1	WormBase curation (Yook et al., Nucleic Acids Res. 2012;40(Database issue):D735-41)	Meneely PM et al. (1987) Genetics Genetic analysis of X-chromosome dosage compensation in Caenorhabditis ....
mom-4	mom-5	WormBase curation (Yook et al., Nucleic Acids Res. 2012;40(Database issue):D735-41)	Meneghini MD et al. (1999)
mex-5	mex-6	WormBase curation (Yook et al., Nucleic Acids Res. 2012;40(Database issue):D735-41)	Merritt C et al. (2008)
ces-1	ces-2	WormBase curation (Yook et al., Nucleic Acids Res. 2012;40(Database issue):D735-41)	Metzstein MM et al. (1999) Mol Cell The C. elegans cell death specification gene ces-1 encodes a snail family zinc ....
dgk-1	egl-30	WormBase curation (Yook et al., Nucleic Acids Res. 2012;40(Database issue):D735-41)	Miller KG et al. (1999) Neuron Goalpha and diacylglycerol kinase negatively regulate the Gqalpha pathway in C. ....
dgk-1	ric-8	WormBase curation (Yook et al., Nucleic Acids Res. 2012;40(Database issue):D735-41)	Miller KG et al. (2000) Neuron RIC-8 (Synembryn): a novel conserved protein that is required for G(q)alpha ....
dpy-28	sdc-3	WormBase curation (Yook et al., Nucleic Acids Res. 2012;40(Database issue):D735-41)	Miller LM et al. (1988)
dpy-21	xol-1	WormBase curation (Yook et al., Nucleic Acids Res. 2012;40(Database issue):D735-41)	Miller LM et al. (1988) Cell xol-1: a gene that controls the male modes of both sex determination and X ....
dpy-28	xol-1	WormBase curation (Yook et al., Nucleic Acids Res. 2012;40(Database issue):D735-41)	Miller LM et al. (1988) Cell xol-1: a gene that controls the male modes of both sex determination and X ....
sdc-1	xol-1	WormBase curation (Yook et al., Nucleic Acids Res. 2012;40(Database issue):D735-41)	Miller LM et al. (1988) Cell xol-1: a gene that controls the male modes of both sex determination and X ....
dpy-22	let-23	WormBase curation (Yook et al., Nucleic Acids Res. 2012;40(Database issue):D735-41)	Moghal N et al. (2003) Development A component of the transcriptional mediator complex inhibits RAS-dependent ....
let-23	pry-1	WormBase curation (Yook et al., Nucleic Acids Res. 2012;40(Database issue):D735-41)	Moghal N et al. (2003) Development A component of the transcriptional mediator complex inhibits RAS-dependent ....
bar-1	mab-5	WormBase curation (Yook et al., Nucleic Acids Res. 2012;40(Database issue):D735-41)	Moghal N et al. (2003) Development Modulation of EGF receptor-mediated vulva development by the heterotrimeric ....
eor-2	soc-2	WormBase curation (Yook et al., Nucleic Acids Res. 2012;40(Database issue):D735-41)	Moghal N et al. (2003) Exp Cell Res The epidermal growth factor system in Caenorhabditis elegans.
let-23	lip-1	WormBase curation (Yook et al., Nucleic Acids Res. 2012;40(Database issue):D735-41)	Moghal N et al. (2003) Exp Cell Res The epidermal growth factor system in Caenorhabditis elegans.
ark-1	let-23	WormBase curation (Yook et al., Nucleic Acids Res. 2012;40(Database issue):D735-41)	Moghal N et al. (2003) Exp Cell Res The epidermal growth factor system in Caenorhabditis elegans.
unc-1	unc-79	WormBase curation (Yook et al., Nucleic Acids Res. 2012;40(Database issue):D735-41)	Morgan PG et al. (1995) Alcohol Clin Exp Res Mutations affecting sensitivity to ethanol in the nematode, Caenorhabditis ....
daf-7	ttx-3	WormBase curation (Yook et al., Nucleic Acids Res. 2012;40(Database issue):D735-41)	Mori I et al. (1997) Bioessays Molecular neurogenetics of chemotaxis and thermotaxis in the nematode ....
dbl-1	lon-1	WormBase curation (Yook et al., Nucleic Acids Res. 2012;40(Database issue):D735-41)	Morita K et al. (2002) EMBO J A Caenorhabditis elegans TGF-beta, DBL-1, controls the expression of LON-1, a ....
age-1	hsf-1	WormBase curation (Yook et al., Nucleic Acids Res. 2012;40(Database issue):D735-41)	Morley JF et al. (2004) Mol Biol Cell Regulation of longevity in Caenorhabditis elegans by heat shock factor and ....
daf-16	daf-2	WormBase curation (Yook et al., Nucleic Acids Res. 2012;40(Database issue):D735-41)	Munoz MJ (2003) Mech Ageing Dev Longevity and heat stress regulation in Caenorhabditis elegans.
daf-16	spe-26	WormBase curation (Yook et al., Nucleic Acids Res. 2012;40(Database issue):D735-41)	Murakami S et al. (2000) Ann N Y Acad Sci Molecular genetic mechanisms of life span manipulation in Caenorhabditis ....
daf-2	old-1	WormBase curation (Yook et al., Nucleic Acids Res. 2012;40(Database issue):D735-41)	Murakami S et al. (2001) Curr Biol The OLD-1 positive regulator of longevity and stress resistance is under DAF-16 ....
daf-16	old-1	WormBase curation (Yook et al., Nucleic Acids Res. 2012;40(Database issue):D735-41)	Murakami S et al. (2001) Curr Biol The OLD-1 positive regulator of longevity and stress resistance is under DAF-16 ....
bar-1	lin-1	WormBase curation (Yook et al., Nucleic Acids Res. 2012;40(Database issue):D735-41)	Natarajan L et al. (2004) Dev Biol Identification of evolutionarily conserved promoter elements and amino acids ....
daf-2	ins-1	WormBase curation (Yook et al., Nucleic Acids Res. 2012;40(Database issue):D735-41)	Nelson DW et al. (2003) Genes Dev Insulin worms its way into the spotlight.
daf-2	ins-18	WormBase curation (Yook et al., Nucleic Acids Res. 2012;40(Database issue):D735-41)	Nelson DW et al. (2003) Genes Dev Insulin worms its way into the spotlight.
ced-10	ced-5	WormBase curation (Yook et al., Nucleic Acids Res. 2012;40(Database issue):D735-41)	Neukomm LJ et al. (2011) Development The phosphoinositide phosphatase MTM-1 regulates apoptotic cell corpse ....
ced-12	mig-2	WormBase curation (Yook et al., Nucleic Acids Res. 2012;40(Database issue):D735-41)	Neukomm LJ et al. (2011) Development The phosphoinositide phosphatase MTM-1 regulates apoptotic cell corpse ....
ced-5	mig-2	WormBase curation (Yook et al., Nucleic Acids Res. 2012;40(Database issue):D735-41)	Neukomm LJ et al. (2011) Development The phosphoinositide phosphatase MTM-1 regulates apoptotic cell corpse ....
fox-1	xol-1	WormBase curation (Yook et al., Nucleic Acids Res. 2012;40(Database issue):D735-41)	Nicoll M et al. (1997) Nature X-chromosome-counting mechanisms that determine nematode sex.
lin-25	mpk-1	WormBase curation (Yook et al., Nucleic Acids Res. 2012;40(Database issue):D735-41)	Nilsson L et al. (1998) Development Caenorhabditis elegans lin-25: cellular focus, protein expression and ....
her-1	sdc-1	WormBase curation (Yook et al., Nucleic Acids Res. 2012;40(Database issue):D735-41)	Nonet ML et al. (1991) Nature Early aspects of Caenorhabditis elegans sex determination and dosage ....
sdc-2	sex-1	WormBase curation (Yook et al., Nucleic Acids Res. 2012;40(Database issue):D735-41)	Nusbaum C et al. (1989)
her-1	sdc-2	WormBase curation (Yook et al., Nucleic Acids Res. 2012;40(Database issue):D735-41)	Nusbaum C et al. (1989) Genetics The Caenorhabditis elegans gene sdc-2 controls sex determination and dosage ....
sdc-2	xol-1	WormBase curation (Yook et al., Nucleic Acids Res. 2012;40(Database issue):D735-41)	Nusbaum C et al. (1989) Genetics The Caenorhabditis elegans gene sdc-2 controls sex determination and dosage ....
daf-11	daf-7	WormBase curation (Yook et al., Nucleic Acids Res. 2012;40(Database issue):D735-41)	O'Halloran DM et al. (2012)
daf-11	egl-4	WormBase curation (Yook et al., Nucleic Acids Res. 2012;40(Database issue):D735-41)	O'Halloran DM et al. (2012) PLoS One Changes in cGMP levels affect the localization of EGL-4 in AWC in Caenorhabditis ....
akt-1	akt-2	WormBase curation (Yook et al., Nucleic Acids Res. 2012;40(Database issue):D735-41)	Ogg S et al. (1998)
age-1	akt-1	WormBase curation (Yook et al., Nucleic Acids Res. 2012;40(Database issue):D735-41)	Ogg S et al. (1998) Mol Cell The C. elegans PTEN homolog, DAF-18, acts in the insulin receptor-like metabolic ....
unc-40	unc-6	WormBase curation (Yook et al., Nucleic Acids Res. 2012;40(Database issue):D735-41)	Ogura K et al. (2006)
jkk-1	jnk-1	WormBase curation (Yook et al., Nucleic Acids Res. 2012;40(Database issue):D735-41)	Oh SW et al. (2005) Proc Natl Acad Sci U S A JNK regulates lifespan in Caenorhabditis elegans by modulating nuclear ....
ceh-22	pha-1	WormBase curation (Yook et al., Nucleic Acids Res. 2012;40(Database issue):D735-41)	Okkema PG et al. (1997) Development The Caenorhabditis elegans NK-2 homeobox gene ceh-22 activates pharyngeal ....
lin-14	lin-28	WormBase curation (Yook et al., Nucleic Acids Res. 2012;40(Database issue):D735-41)	Olsson-Carter K et al. (2010) PLoS Genet A developmental timing switch promotes axon outgrowth independent of known ....
daf-2	scl-1	WormBase curation (Yook et al., Nucleic Acids Res. 2012;40(Database issue):D735-41)	Ookuma S et al. (2003) Curr Biol Identification of a DAF-16 transcriptional target gene, scl-1, that regulates ....
daf-18	daf-2	WormBase curation (Yook et al., Nucleic Acids Res. 2012;40(Database issue):D735-41)	Padmanabhan S et al. (2009) Cell A PP2A regulatory subunit regulates C. elegans insulin/IGF-1 signaling by ....
dpl-1	trr-1	WormBase curation (Yook et al., Nucleic Acids Res. 2012;40(Database issue):D735-41)	Page BD et al. (2001)
efl-1	mex-5	WormBase curation (Yook et al., Nucleic Acids Res. 2012;40(Database issue):D735-41)	Page BD et al. (2001) Mol Cell The C. elegans E2F- and DP-related proteins are required for embryonic asymmetry ....
akt-1	pdk-1	WormBase curation (Yook et al., Nucleic Acids Res. 2012;40(Database issue):D735-41)	Paradis S et al. (1999)
ced-3	crn-1	WormBase curation (Yook et al., Nucleic Acids Res. 2012;40(Database issue):D735-41)	Parrish JZ et al. (2003) EMBO J CRN-1, a Caenorhabditis elegans FEN-1 homologue, cooperates with CPS-6/EndoG ....
ced-8	cps-6	WormBase curation (Yook et al., Nucleic Acids Res. 2012;40(Database issue):D735-41)	Parrish JZ et al. (2003) EMBO J CRN-1, a Caenorhabditis elegans FEN-1 homologue, cooperates with CPS-6/EndoG ....
egl-38	lin-3	WormBase curation (Yook et al., Nucleic Acids Res. 2012;40(Database issue):D735-41)	Paul W. Sternberg (2005) WormBook Vulval development.
mbk-2	par-1	WormBase curation (Yook et al., Nucleic Acids Res. 2012;40(Database issue):D735-41)	Pellettieri J et al. (2003)
mbk-2	tbb-2	WormBase curation (Yook et al., Nucleic Acids Res. 2012;40(Database issue):D735-41)	Pellettieri J et al. (2003)
apr-1	mom-2	WormBase curation (Yook et al., Nucleic Acids Res. 2012;40(Database issue):D735-41)	Peters JM et al. (1999)
fem-2	mel-11	WormBase curation (Yook et al., Nucleic Acids Res. 2012;40(Database issue):D735-41)	Piekny AJ et al. (2000) Genetics Embryonic morphogenesis in Caenorhabditis elegans integrates the activity of ....
mel-11	mig-2	WormBase curation (Yook et al., Nucleic Acids Res. 2012;40(Database issue):D735-41)	Piekny AJ et al. (2000) Genetics Embryonic morphogenesis in Caenorhabditis elegans integrates the activity of ....
mel-11	mlc-4	WormBase curation (Yook et al., Nucleic Acids Res. 2012;40(Database issue):D735-41)	Piekny AJ et al. (2003)
her-1	tra-2	WormBase curation (Yook et al., Nucleic Acids Res. 2012;40(Database issue):D735-41)	Pilgrim DB et al. (1995) Mol Biol Cell The C. elegans sex-determining gene fem-2 encodes a putative protein ....
mab-3	mes-2	WormBase curation (Yook et al., Nucleic Acids Res. 2012;40(Database issue):D735-41)	Pires-daSilva A et al. (2003) Dev Cell Finally, worm polycomb-like genes meet Hox regulation.
mab-3	mes-6	WormBase curation (Yook et al., Nucleic Acids Res. 2012;40(Database issue):D735-41)	Pires-daSilva A et al. (2003) Dev Cell Finally, worm polycomb-like genes meet Hox regulation.
mig-17	mig-23	WormBase curation (Yook et al., Nucleic Acids Res. 2012;40(Database issue):D735-41)	Podbilewicz B (2004) Nat Cell Biol Sweet control of cell migration, cytokinesis and organogenesis.
ceh-22	pop-1	WormBase curation (Yook et al., Nucleic Acids Res. 2012;40(Database issue):D735-41)	Potts MB et al. (2009)
let-60	ptp-2	WormBase curation (Yook et al., Nucleic Acids Res. 2012;40(Database issue):D735-41)	Poulin G et al. (2005)
let-60	lin-15B	WormBase curation (Yook et al., Nucleic Acids Res. 2012;40(Database issue):D735-41)	Poulin G et al. (2005) EMBO J Chromatin regulation and sumoylation in the inhibition of Ras-induced vulval ....
fem-2	fem-3	WormBase curation (Yook et al., Nucleic Acids Res. 2012;40(Database issue):D735-41)	Puoti A et al. (2001) EMBO Rep RNA and sex determination in Caenorhabditis elegans. Post-transcriptional ....
fem-3	her-1	WormBase curation (Yook et al., Nucleic Acids Res. 2012;40(Database issue):D735-41)	Puoti AR et al. (1997) Cold Spring Harb Symp Quant Biol Controls of cell fate and pattern by 3' untranslated regions: the Caenorhabditis ....
ahr-1	npr-1	WormBase curation (Yook et al., Nucleic Acids Res. 2012;40(Database issue):D735-41)	Qin H et al. (2006) Dev Biol The Caenorhabditis elegans AHR-1 transcription complex controls expression of ....
egl-30	tph-1	WormBase curation (Yook et al., Nucleic Acids Res. 2012;40(Database issue):D735-41)	Qin, Zhang & Zhang (2013)
daf-7	tph-1	WormBase curation (Yook et al., Nucleic Acids Res. 2012;40(Database issue):D735-41)	Raizen DM et al. (2006)
daf-16	egl-4	WormBase curation (Yook et al., Nucleic Acids Res. 2012;40(Database issue):D735-41)	Raizen DM et al. (2006) Genetics A novel gain-of-function mutant of the cyclic GMP-dependent protein kinase ....
daf-14	egl-4	WormBase curation (Yook et al., Nucleic Acids Res. 2012;40(Database issue):D735-41)	Raizen DM et al. (2006) Genetics A novel gain-of-function mutant of the cyclic GMP-dependent protein kinase ....
daf-7	egl-4	WormBase curation (Yook et al., Nucleic Acids Res. 2012;40(Database issue):D735-41)	Raizen DM et al. (2006) Genetics A novel gain-of-function mutant of the cyclic GMP-dependent protein kinase ....
dbl-1	egl-4	WormBase curation (Yook et al., Nucleic Acids Res. 2012;40(Database issue):D735-41)	Raizen DM et al. (2006) Genetics A novel gain-of-function mutant of the cyclic GMP-dependent protein kinase ....
unc-24	unc-79	WormBase curation (Yook et al., Nucleic Acids Res. 2012;40(Database issue):D735-41)	Rajaram S et al. (1998) Proc Natl Acad Sci U S A Unc-1: a stomatin homologue controls sensitivity to volatile anesthetics in ....
unc-1	unc-8	WormBase curation (Yook et al., Nucleic Acids Res. 2012;40(Database issue):D735-41)	Rajaram S et al. (1999) Genetics A stomatin and a degenerin interact to control anesthetic sensitivity in ....
let-7	lin-28	WormBase curation (Yook et al., Nucleic Acids Res. 2012;40(Database issue):D735-41)	Reinhart BJ et al. (2000) Nature The 21-nucleotide let-7 RNA regulates developmental timing in Caenorhabditis ....
daf-12	daf-2	WormBase curation (Yook et al., Nucleic Acids Res. 2012;40(Database issue):D735-41)	Riddle DL (1977)
daf-12	daf-8	WormBase curation (Yook et al., Nucleic Acids Res. 2012;40(Database issue):D735-41)	Riddle DL (1977) Stadler Genetics Symposium A genetic pathway for dauer larva formation in C. elegans.
lin-12	sel-7	WormBase curation (Yook et al., Nucleic Acids Res. 2012;40(Database issue):D735-41)	Robert K. Herman et al. (2005) WormBook Genetic enhancers.
lit-1	mom-5	WormBase curation (Yook et al., Nucleic Acids Res. 2012;40(Database issue):D735-41)	Rocheleau CE (1999)
lin-44	lit-1	WormBase curation (Yook et al., Nucleic Acids Res. 2012;40(Database issue):D735-41)	Rocheleau CE (1999)
mom-2	mom-4	WormBase curation (Yook et al., Nucleic Acids Res. 2012;40(Database issue):D735-41)	Rocheleau CE et al. (1997)
lit-1	mom-2	WormBase curation (Yook et al., Nucleic Acids Res. 2012;40(Database issue):D735-41)	Rocheleau CE et al. (1999) Cell WRM-1 activates the LIT-1 protein kinase to transduce anterior/posterior ....
apr-1	lit-1	WormBase curation (Yook et al., Nucleic Acids Res. 2012;40(Database issue):D735-41)	Rocheleau CE et al. (1999) Cell WRM-1 activates the LIT-1 protein kinase to transduce anterior/posterior ....
flp-21	npr-1	WormBase curation (Yook et al., Nucleic Acids Res. 2012;40(Database issue):D735-41)	Rogers C et al. (2003) Nat Neurosci Inhibition of Caenorhabditis elegans social feeding by FMRFamide-related ....
fem-2	tra-1	WormBase curation (Yook et al., Nucleic Acids Res. 2012;40(Database issue):D735-41)	Ronald Ellis et al. (2007) WormBook Sex determination in the germ line.
fem-3	tra-1	WormBase curation (Yook et al., Nucleic Acids Res. 2012;40(Database issue):D735-41)	Ronald Ellis et al. (2007) WormBook Sex determination in the germ line.
fog-2	mag-1	WormBase curation (Yook et al., Nucleic Acids Res. 2012;40(Database issue):D735-41)	Ronald Ellis et al. (2007) WormBook Sex determination in the germ line.
pal-1	sop-3	WormBase curation (Yook et al., Nucleic Acids Res. 2012;40(Database issue):D735-41)	Ross JM et al. (2003) Dev Cell Polycomb group regulation of Hox gene expression in C. elegans.
lin-28	lin-46	WormBase curation (Yook et al., Nucleic Acids Res. 2012;40(Database issue):D735-41)	Rougvie AE (2001) Nat Rev Genet Control of developmental timing in animals.
dcr-1	lin-14	WormBase curation (Yook et al., Nucleic Acids Res. 2012;40(Database issue):D735-41)	Rougvie AE (2001) Nat Rev Genet Control of developmental timing in animals.
hlh-2	lag-2	WormBase curation (Yook et al., Nucleic Acids Res. 2012;40(Database issue):D735-41)	Sadot A et al. (2008) IEEE/ACM Trans Comput Biol Bioinform Toward verified biological models.
cki-1	cul-2	WormBase curation (Yook et al., Nucleic Acids Res. 2012;40(Database issue):D735-41)	Sander van den Heuvel (2005)
fzr-1	mat-3	WormBase curation (Yook et al., Nucleic Acids Res. 2012;40(Database issue):D735-41)	Sander van den Heuvel (2005)
cdc-14	lin-35	WormBase curation (Yook et al., Nucleic Acids Res. 2012;40(Database issue):D735-41)	Sander van den Heuvel (2005) WormBook Cell-cycle regulation.
cki-1	lin-35	WormBase curation (Yook et al., Nucleic Acids Res. 2012;40(Database issue):D735-41)	Sander van den Heuvel (2005) WormBook Cell-cycle regulation.
deg-3	ric-3	WormBase curation (Yook et al., Nucleic Acids Res. 2012;40(Database issue):D735-41)	Schafer WR (2002) J Neurobiol Genetic analysis of nicotinic signaling in worms and flies.
pop-1	tcl-2	WormBase curation (Yook et al., Nucleic Acids Res. 2012;40(Database issue):D735-41)	Seetharaman A et al. (2010)
egl-15	soc-2	WormBase curation (Yook et al., Nucleic Acids Res. 2012;40(Database issue):D735-41)	Selfors et al. (1998)
daf-12	daf-19	WormBase curation (Yook et al., Nucleic Acids Res. 2012;40(Database issue):D735-41)	Senti G et al. (2008) Mol Biol Cell Distinct isoforms of the RFX transcription factor DAF-19 regulate ciliogenesis ....
ire-1	pek-1	WormBase curation (Yook et al., Nucleic Acids Res. 2012;40(Database issue):D735-41)	Shen X et al. (2001) Cell Complementary signaling pathways regulate the unfolded protein response and ....
itr-1	mec-4	WormBase curation (Yook et al., Nucleic Acids Res. 2012;40(Database issue):D735-41)	Shen X et al. (2001) Cell Complementary signaling pathways regulate the unfolded protein response and ....
mec-4	unc-68	WormBase curation (Yook et al., Nucleic Acids Res. 2012;40(Database issue):D735-41)	Shen X et al. (2001) Cell Complementary signaling pathways regulate the unfolded protein response and ....
cbp-1	hda-1	WormBase curation (Yook et al., Nucleic Acids Res. 2012;40(Database issue):D735-41)	Shi Y et al. (1998)
lin-53	rba-1	WormBase curation (Yook et al., Nucleic Acids Res. 2012;40(Database issue):D735-41)	Shi Y et al. (1998)
rcn-1	tax-6	WormBase curation (Yook et al., Nucleic Acids Res. 2012;40(Database issue):D735-41)	Shi Y et al. (1998)
dsh-1	dsh-2	WormBase curation (Yook et al., Nucleic Acids Res. 2012;40(Database issue):D735-41)	Shibata Y et al. (2003)
ark-1	clk-1	WormBase curation (Yook et al., Nucleic Acids Res. 2012;40(Database issue):D735-41)	Shibata Y et al. (2003) Science Redox regulation of germline and vulval development in Caenorhabditis ....
mat-1	zyg-11	WormBase curation (Yook et al., Nucleic Acids Res. 2012;40(Database issue):D735-41)	Shiimori M et al. (2013)
let-23	unc-101	WormBase curation (Yook et al., Nucleic Acids Res. 2012;40(Database issue):D735-41)	Shim J et al. (2000) Mol Biol Cell Distinct and redundant functions of mu1 medium chains of the AP-1 ....
oma-1	oma-2	WormBase curation (Yook et al., Nucleic Acids Res. 2012;40(Database issue):D735-41)	Shimada M et al. (2002) Genes Cells Novel family of CCCH-type zinc-finger proteins, MOE-1, -2 and -3, participates ....
age-1	daf-2	WormBase curation (Yook et al., Nucleic Acids Res. 2012;40(Database issue):D735-41)	Shmookler Reis RJ et al. (2006)
lin-1	mpk-1	WormBase curation (Yook et al., Nucleic Acids Res. 2012;40(Database issue):D735-41)	Sieburth DS et al. (1998) Cell SUR-8, a conserved Ras-binding protein with leucine-rich repeats, positively ....
hmp-2	zfp-1	WormBase curation (Yook et al., Nucleic Acids Res. 2012;40(Database issue):D735-41)	Simske JS et al. (2003)
hmp-2	vab-9	WormBase curation (Yook et al., Nucleic Acids Res. 2012;40(Database issue):D735-41)	Simske JS et al. (2003) Nat Cell Biol The cell junction protein VAB-9 regulates adhesion and epidermal morphology in ....
hmp-1	vab-9	WormBase curation (Yook et al., Nucleic Acids Res. 2012;40(Database issue):D735-41)	Simske JS et al. (2003) Nat Cell Biol The cell junction protein VAB-9 regulates adhesion and epidermal morphology in ....
lin-14	lin-29	WormBase curation (Yook et al., Nucleic Acids Res. 2012;40(Database issue):D735-41)	Slack FJ et al. (2000) Mol Cell The lin-41 RBCC gene acts in the C. elegans heterochronic pathway between the ....
elt-2	elt-7	WormBase curation (Yook et al., Nucleic Acids Res. 2012;40(Database issue):D735-41)	Sommermann EM et al. (2010) Dev Biol Endoderm development in Caenorhabditis elegans: the synergistic action of ....
clk-1	let-60	WormBase curation (Yook et al., Nucleic Acids Res. 2012;40(Database issue):D735-41)	Stepanyan Z et al. (2006) Exp Gerontol Genetic and molecular characterization of CLK-1/mCLK1, a conserved ....
let-23	lin-1	WormBase curation (Yook et al., Nucleic Acids Res. 2012;40(Database issue):D735-41)	Sternberg PW et al. (1991) Trends Genet Signal transduction during C. elegans vulval induction.
let-60	sur-5	WormBase curation (Yook et al., Nucleic Acids Res. 2012;40(Database issue):D735-41)	Sternberg PW et al. (1998) Trends Genet Genetics of RAS signaling in C. elegans.
sem-5	unc-53	WormBase curation (Yook et al., Nucleic Acids Res. 2012;40(Database issue):D735-41)	Stringham E et al. (2002) Development unc-53 controls longitudinal migration in C. elegans.
sup-7	tra-3	WormBase curation (Yook et al., Nucleic Acids Res. 2012;40(Database issue):D735-41)	Strome S et al. (1995) Development Transformation of the germ line into muscle in mes-1 mutant embryos of C. ....
apr-1	mom-5	WormBase curation (Yook et al., Nucleic Acids Res. 2012;40(Database issue):D735-41)	Sugioka K et al. (2011)
gld-1	hoe-1	WormBase curation (Yook et al., Nucleic Acids Res. 2012;40(Database issue):D735-41)	Suh N et al. (2006)
lon-3	rol-6	WormBase curation (Yook et al., Nucleic Acids Res. 2012;40(Database issue):D735-41)	Suzuki Y et al. (2002)
dbl-1	lon-3	WormBase curation (Yook et al., Nucleic Acids Res. 2012;40(Database issue):D735-41)	Suzuki Y et al. (2002) Genetics A cuticle collagen encoded by the lon-3 gene may be a target of TGF-beta signaling ....
mec-8	unc-52	WormBase curation (Yook et al., Nucleic Acids Res. 2012;40(Database issue):D735-41)	Suzuki Y et al. (2006)
mec-8	smu-2	WormBase curation (Yook et al., Nucleic Acids Res. 2012;40(Database issue):D735-41)	Suzuki Y et al. (2006) Genes Dev Genetic redundancy masks diverse functions of the tumor suppressor gene PTEN ....
mec-8	smu-1	WormBase curation (Yook et al., Nucleic Acids Res. 2012;40(Database issue):D735-41)	Suzuki Y et al. (2006) Genes Dev Genetic redundancy masks diverse functions of the tumor suppressor gene PTEN ....
mab-5	mig-13	WormBase curation (Yook et al., Nucleic Acids Res. 2012;40(Database issue):D735-41)	Sym M et al. (1999) Cell MIG-13 positions migrating cells along the anteroposterior body axis of C. ....
egl-30	gpb-2	WormBase curation (Yook et al., Nucleic Acids Res. 2012;40(Database issue):D735-41)	Tanis JE et al. (2008)
goa-1	gpb-2	WormBase curation (Yook et al., Nucleic Acids Res. 2012;40(Database issue):D735-41)	Tanis JE et al. (2008)
goa-1	tph-1	WormBase curation (Yook et al., Nucleic Acids Res. 2012;40(Database issue):D735-41)	Tanis JE et al. (2008) Genetics Regulation of serotonin biosynthesis by the G proteins Galphao and Galphaq ....
mec-4	mec-5	WormBase curation (Yook et al., Nucleic Acids Res. 2012;40(Database issue):D735-41)	Tavernarakis NN et al. (1997) Annu Rev Physiol Molecular modeling of mechanotransduction in the nematode Caenorhabditis ....
mec-6	unc-105	WormBase curation (Yook et al., Nucleic Acids Res. 2012;40(Database issue):D735-41)	Tavernarakis NN et al. (1997) Annu Rev Physiol Molecular modeling of mechanotransduction in the nematode Caenorhabditis ....
mec-6	unc-8	WormBase curation (Yook et al., Nucleic Acids Res. 2012;40(Database issue):D735-41)	Tavernarakis NN et al. (1997) Neuron unc-8, a DEG/ENaC family member, encodes a subunit of a candidate mechanically ....
daf-12	lin-42	WormBase curation (Yook et al., Nucleic Acids Res. 2012;40(Database issue):D735-41)	Tennessen JM et al. (2006) Dev Biol Novel heterochronic functions of the Caenorhabditis elegans period-related ....
arf-1.2	daf-12	WormBase curation (Yook et al., Nucleic Acids Res. 2012;40(Database issue):D735-41)	Tewari M (2004)
daf-14	sgt-1	WormBase curation (Yook et al., Nucleic Acids Res. 2012;40(Database issue):D735-41)	Tewari M (2004)
daf-8	W03G1.5	WormBase curation (Yook et al., Nucleic Acids Res. 2012;40(Database issue):D735-41)	Tewari M (2004)
daf-14	daf-5	WormBase curation (Yook et al., Nucleic Acids Res. 2012;40(Database issue):D735-41)	Tewari M (2004)
daf-8	sgt-1	WormBase curation (Yook et al., Nucleic Acids Res. 2012;40(Database issue):D735-41)	Tewari M (2004)
C25A1.5	daf-12	WormBase curation (Yook et al., Nucleic Acids Res. 2012;40(Database issue):D735-41)	Tewari M et al. (2004)
abu-1	daf-8	WormBase curation (Yook et al., Nucleic Acids Res. 2012;40(Database issue):D735-41)	Tewari M et al. (2004) Mol Cell Systematic interactome mapping and genetic perturbation analysis of a C. ....
cri-3	daf-14	WormBase curation (Yook et al., Nucleic Acids Res. 2012;40(Database issue):D735-41)	Tewari M et al. (2004) Mol Cell Systematic interactome mapping and genetic perturbation analysis of a C. ....
daf-4	daf-5	WormBase curation (Yook et al., Nucleic Acids Res. 2012;40(Database issue):D735-41)	Thatcher JD et al. (1999) Development The DAF-3 Smad binds DNA and represses gene expression in the Caenorhabditis ....
hlh-2	hlh-3	WormBase curation (Yook et al., Nucleic Acids Res. 2012;40(Database issue):D735-41)	Thellman M et al. (2003) Development The Snail-like CES-1 protein of C. elegans can block the expression of the ....
mom-2	zfp-1	WormBase curation (Yook et al., Nucleic Acids Res. 2012;40(Database issue):D735-41)	Thorpe CJ et al. (1997)
lin-3	lin-44	WormBase curation (Yook et al., Nucleic Acids Res. 2012;40(Database issue):D735-41)	Tiensuu T et al. (2005) Dev Biol lin-1 has both positive and negative functions in specifying multiple cell fates ....
acs-17	acs-4	WormBase curation (Yook et al., Nucleic Acids Res. 2012;40(Database issue):D735-41)	Tischler J et al. (2006)
aipl-1	unc-78	WormBase curation (Yook et al., Nucleic Acids Res. 2012;40(Database issue):D735-41)	Tischler J et al. (2006)
B0495.2	ZC504.3	WormBase curation (Yook et al., Nucleic Acids Res. 2012;40(Database issue):D735-41)	Tischler J et al. (2006)
C28H8.4	erd-2	WormBase curation (Yook et al., Nucleic Acids Res. 2012;40(Database issue):D735-41)	Tischler J et al. (2006)
dpy-22	hmg-1.2	WormBase curation (Yook et al., Nucleic Acids Res. 2012;40(Database issue):D735-41)	Tischler J et al. (2006)
egl-18	lin-39	WormBase curation (Yook et al., Nucleic Acids Res. 2012;40(Database issue):D735-41)	Tischler J et al. (2006)
egl-27	psa-1	WormBase curation (Yook et al., Nucleic Acids Res. 2012;40(Database issue):D735-41)	Tischler J et al. (2006)
mpk-1	soc-2	WormBase curation (Yook et al., Nucleic Acids Res. 2012;40(Database issue):D735-41)	Tischler J et al. (2006)
ptp-2	sem-5	WormBase curation (Yook et al., Nucleic Acids Res. 2012;40(Database issue):D735-41)	Tischler J et al. (2006)
ptr-23	sem-5	WormBase curation (Yook et al., Nucleic Acids Res. 2012;40(Database issue):D735-41)	Tischler J et al. (2006)
rac-2	unc-73	WormBase curation (Yook et al., Nucleic Acids Res. 2012;40(Database issue):D735-41)	Tischler J et al. (2006)
dpy-22	sop-3	WormBase curation (Yook et al., Nucleic Acids Res. 2012;40(Database issue):D735-41)	Tischler J et al. (2006) Genome Biol Combinatorial RNA interference in Caenorhabditis elegans reveals that ....
pab-1	pab-2	WormBase curation (Yook et al., Nucleic Acids Res. 2012;40(Database issue):D735-41)	Tischler, Lehner, Chen, & Fraser, 2006
pptr-1	pptr-2	WormBase curation (Yook et al., Nucleic Acids Res. 2012;40(Database issue):D735-41)	Tischler, Lehner, Chen, & Fraser, 2006
dys-1	egl-19	WormBase curation (Yook et al., Nucleic Acids Res. 2012;40(Database issue):D735-41)	Towers PR et al. (2006)
daf-11	unc-44	WormBase curation (Yook et al., Nucleic Acids Res. 2012;40(Database issue):D735-41)	Troemel, E. R., Sagasti, A., & Bargmann, C. I. (1999)
mep-1	mes-3	WormBase curation (Yook et al., Nucleic Acids Res. 2012;40(Database issue):D735-41)	Unhavaithaya Y et al. (2002)
mep-1	mes-2	WormBase curation (Yook et al., Nucleic Acids Res. 2012;40(Database issue):D735-41)	Unhavaithaya Y et al. (2002)
abu-1	xbp-1	WormBase curation (Yook et al., Nucleic Acids Res. 2012;40(Database issue):D735-41)	Urano F et al. (2002) J Cell Biol A survival pathway for Caenorhabditis elegans with a blocked unfolded protein ....
abu-1	ire-1	WormBase curation (Yook et al., Nucleic Acids Res. 2012;40(Database issue):D735-41)	Urano F et al. (2002) J Cell Biol A survival pathway for Caenorhabditis elegans with a blocked unfolded protein ....
abu-1	sel-1	WormBase curation (Yook et al., Nucleic Acids Res. 2012;40(Database issue):D735-41)	Urano F et al. (2002) J Cell Biol A survival pathway for Caenorhabditis elegans with a blocked unfolded protein ....
ceh-20	unc-62	WormBase curation (Yook et al., Nucleic Acids Res. 2012;40(Database issue):D735-41)	Van Auken K et al. (2002)
age-1	akt-2	WormBase curation (Yook et al., Nucleic Acids Res. 2012;40(Database issue):D735-41)	Vanfleteren JR et al. (1999) Neurobiol Aging Mechanisms of life span determination in Caenorhabditis elegans.
cyk-4	let-502	WormBase curation (Yook et al., Nucleic Acids Res. 2012;40(Database issue):D735-41)	Verbrugghe KJ et al. (2007)
jnk-1	unc-16	WormBase curation (Yook et al., Nucleic Acids Res. 2012;40(Database issue):D735-41)	Villanueva A et al. (2001)
lin-39	lin-40	WormBase curation (Yook et al., Nucleic Acids Res. 2012;40(Database issue):D735-41)	Wagmaister JA et al. (2006)
itr-1	lin-3	WormBase curation (Yook et al., Nucleic Acids Res. 2012;40(Database issue):D735-41)	Walker DS et al. (2002) Mol Biol Cell Regulated disruption of inositol 1,4,5-trisphosphate signaling in ....
dpy-22	pal-1	WormBase curation (Yook et al., Nucleic Acids Res. 2012;40(Database issue):D735-41)	Wang JC et al. (2004) J Biol Chem The Caenorhabditis elegans ortholog of TRAP240, CeTRAP240/let-19, ....
mec-3	unc-86	WormBase curation (Yook et al., Nucleic Acids Res. 2012;40(Database issue):D735-41)	Wang LL et al. (1996) Mech Dev Activation of the mec-3 promoter in two classes of stereotyped lineages in ....
ced-10	unc-34	WormBase curation (Yook et al., Nucleic Acids Res. 2012;40(Database issue):D735-41)	Wang Z et al. (2014) Development MIG-10 (lamellipodin) has netrin-independent functions and is a FOS-1A ....
pat-10	unc-60	WormBase curation (Yook et al., Nucleic Acids Res. 2012;40(Database issue):D735-41)	Watts JL et al. (1996)
cyk-1	let-502	WormBase curation (Yook et al., Nucleic Acids Res. 2012;40(Database issue):D735-41)	Werner M et al. (2007)
dpy-1	glp-1	WormBase curation (Yook et al., Nucleic Acids Res. 2012;40(Database issue):D735-41)	Westlund B et al. (1997) Advances in Developmental Biology Regulation of germline proliferation in Caenorhabditis elegans.
dpy-7	glp-1	WormBase curation (Yook et al., Nucleic Acids Res. 2012;40(Database issue):D735-41)	Westlund B et al. (1997) Advances in Developmental Biology Regulation of germline proliferation in Caenorhabditis elegans.
egl-20	pry-1	WormBase curation (Yook et al., Nucleic Acids Res. 2012;40(Database issue):D735-41)	Whangbo JS et al. (2000) Development Multiple levels of regulation specify the polarity of an asymmetric cell ....
daf-1	daf-4	WormBase curation (Yook et al., Nucleic Acids Res. 2012;40(Database issue):D735-41)	William R. Schafer (2005)
daf-3	daf-7	WormBase curation (Yook et al., Nucleic Acids Res. 2012;40(Database issue):D735-41)	William R. Schafer (2005) WormBook Egg-laying.
daf-1	daf-5	WormBase curation (Yook et al., Nucleic Acids Res. 2012;40(Database issue):D735-41)	William R. Schafer (2005) WormBook Egg-laying.
daf-3	daf-8	WormBase curation (Yook et al., Nucleic Acids Res. 2012;40(Database issue):D735-41)	William R. Schafer (2005) WormBook Egg-laying.
daf-5	daf-8	WormBase curation (Yook et al., Nucleic Acids Res. 2012;40(Database issue):D735-41)	William R. Schafer (2005) WormBook Egg-laying.
daf-1	daf-3	WormBase curation (Yook et al., Nucleic Acids Res. 2012;40(Database issue):D735-41)	William R. Schafer (2005) WormBook Egg-laying.
daf-5	daf-7	WormBase curation (Yook et al., Nucleic Acids Res. 2012;40(Database issue):D735-41)	William R. Schafer (2005) WormBook Egg-laying.
her-1	tra-1	WormBase curation (Yook et al., Nucleic Acids Res. 2012;40(Database issue):D735-41)	Wolff JR et al. (2008) Curr Top Dev Biol Somatic sexual differentiation in Caenorhabditis elegans.
cul-1	cul-2	WormBase curation (Yook et al., Nucleic Acids Res. 2012;40(Database issue):D735-41)	Wolff S et al. (2006)
aap-1	age-1	WormBase curation (Yook et al., Nucleic Acids Res. 2012;40(Database issue):D735-41)	Wolkow CA et al. (2002)
aap-1	daf-2	WormBase curation (Yook et al., Nucleic Acids Res. 2012;40(Database issue):D735-41)	Wolkow CA et al. (2002)
clk-1	daf-16	WormBase curation (Yook et al., Nucleic Acids Res. 2012;40(Database issue):D735-41)	Wood WB (1998) Cell Aging of C. elegans: mosaics and mechanisms.
lin-17	lin-44	WormBase curation (Yook et al., Nucleic Acids Res. 2012;40(Database issue):D735-41)	Wu M et al. (2007) Dev Biol Asymmetric localizations of LIN-17/Fz and MIG-5/Dsh are involved in the ....
ced-10	ced-12	WormBase curation (Yook et al., Nucleic Acids Res. 2012;40(Database issue):D735-41)	Wu YC et al. (2001) Dev Cell C. elegans CED-12 acts in the conserved crkII/DOCK180/Rac pathway to control ....
ced-5	unc-73	WormBase curation (Yook et al., Nucleic Acids Res. 2012;40(Database issue):D735-41)	Wu YC et al. (2002) Dev Biol Distinct rac activation pathways control Caenorhabditis elegans cell ....
ced-10	unc-73	WormBase curation (Yook et al., Nucleic Acids Res. 2012;40(Database issue):D735-41)	Wu YC et al. (2002) Dev Biol Distinct rac activation pathways control Caenorhabditis elegans cell ....
ced-2	mig-2	WormBase curation (Yook et al., Nucleic Acids Res. 2012;40(Database issue):D735-41)	Wu YC et al. (2002) Dev Biol Distinct rac activation pathways control Caenorhabditis elegans cell ....
crt-1	itr-1	WormBase curation (Yook et al., Nucleic Acids Res. 2012;40(Database issue):D735-41)	Xu K et al. (2001)
crt-1	mec-4	WormBase curation (Yook et al., Nucleic Acids Res. 2012;40(Database issue):D735-41)	Xu K et al. (2001) Neuron Necrotic cell death in C. elegans requires the function of calreticulin and ....
mes-3	mom-2	WormBase curation (Yook et al., Nucleic Acids Res. 2012;40(Database issue):D735-41)	Xu L et al. (2001)
mes-3	set-2	WormBase curation (Yook et al., Nucleic Acids Res. 2012;40(Database issue):D735-41)	Xu L et al. (2001) Genetics Depletion of a novel SET-domain protein enhances the sterility of mes-3 and mes-4 ....
mes-4	set-2	WormBase curation (Yook et al., Nucleic Acids Res. 2012;40(Database issue):D735-41)	Xu L et al. (2001) Genetics Depletion of a novel SET-domain protein enhances the sterility of mes-3 and mes-4 ....
unc-40	unc-71	WormBase curation (Yook et al., Nucleic Acids Res. 2012;40(Database issue):D735-41)	Xu Z et al. (2009)
unc-40	unc-52	WormBase curation (Yook et al., Nucleic Acids Res. 2012;40(Database issue):D735-41)	Yang et al. (2014)
unc-52	unc-6	WormBase curation (Yook et al., Nucleic Acids Res. 2012;40(Database issue):D735-41)	Yang et al. (2014)
lin-45	sur-7	WormBase curation (Yook et al., Nucleic Acids Res. 2012;40(Database issue):D735-41)	Yoder JH et al. (2004) EMBO J Modulation of KSR activity in Caenorhabditis elegans by Zn ions, PAR-1 kinase and ....
cdf-1	let-60	WormBase curation (Yook et al., Nucleic Acids Res. 2012;40(Database issue):D735-41)	Yoder JH et al. (2004) EMBO J Modulation of KSR activity in Caenorhabditis elegans by Zn ions, PAR-1 kinase and ....
gap-1	sem-5	WormBase curation (Yook et al., Nucleic Acids Res. 2012;40(Database issue):D735-41)	Yoon CH et al. (2000) Mol Biol Cell Requirements of multiple domains of SLI-1, a Caenorhabditis elegans homologue ....
daf-7	dbl-1	WormBase curation (Yook et al., Nucleic Acids Res. 2012;40(Database issue):D735-41)	Yoshida S et al. (2001) Dev Biol Hypodermal expression of Caenorhabditis elegans TGF-beta type I receptor SMA-6 ....
mab-5	pry-1	WormBase curation (Yook et al., Nucleic Acids Res. 2012;40(Database issue):D735-41)	Yu H et al. (2010) Dev Biol Re-programming of C. elegans male epidermal precursor fates by Wnt, Hox, and ....
ced-5	dyn-1	WormBase curation (Yook et al., Nucleic Acids Res. 2012;40(Database issue):D735-41)	Yu X et al. (2006)
ced-10	dyn-1	WormBase curation (Yook et al., Nucleic Acids Res. 2012;40(Database issue):D735-41)	Yu X et al. (2006) Dev Cell C. elegans Dynamin mediates the signaling of phagocytic receptor CED-1 for the ....
ced-12	dyn-1	WormBase curation (Yook et al., Nucleic Acids Res. 2012;40(Database issue):D735-41)	Yu X et al. (2006) Dev Cell C. elegans Dynamin mediates the signaling of phagocytic receptor CED-1 for the ....
tax-4	unc-43	WormBase curation (Yook et al., Nucleic Acids Res. 2012;40(Database issue):D735-41)	Zallen JA et al. (2000) Mol Biol Cell Neuronal cell shape and neurite initiation are regulated by the Ndr kinase SAX-1, ....
pal-1	pry-1	WormBase curation (Yook et al., Nucleic Acids Res. 2012;40(Database issue):D735-41)	Zhang H et al. (2001)
sop-3	unc-37	WormBase curation (Yook et al., Nucleic Acids Res. 2012;40(Database issue):D735-41)	Zhang H et al. (2002) Genetics Caenorhabditis elegans unc-37/groucho interacts genetically with components ....
pal-1	sop-2	WormBase curation (Yook et al., Nucleic Acids Res. 2012;40(Database issue):D735-41)	Zhang H et al. (2003) Dev Cell Global regulation of Hox gene expression in C. elegans by a SAM domain ....
pop-1	sys-1	WormBase curation (Yook et al., Nucleic Acids Res. 2012;40(Database issue):D735-41)	Zhao X et al. (2003)
lin-17	tlp-1	WormBase curation (Yook et al., Nucleic Acids Res. 2012;40(Database issue):D735-41)	Zhao X et al. (2003) Dev Biol tcl-2 encodes a novel protein that acts synergistically with Wnt signaling ....
lin-44	tlp-1	WormBase curation (Yook et al., Nucleic Acids Res. 2012;40(Database issue):D735-41)	Zhao X et al. (2003) Dev Biol tcl-2 encodes a novel protein that acts synergistically with Wnt signaling ....
ced-3	wah-1	WormBase curation (Yook et al., Nucleic Acids Res. 2012;40(Database issue):D735-41)	Zhou Z et al. (2004) Curr Top Dev Biol The genetics of hiding the corpse: engulfment and degradation of apoptotic cells ....
ced-8	wah-1	WormBase curation (Yook et al., Nucleic Acids Res. 2012;40(Database issue):D735-41)	Zhou Z et al. (2004) Curr Top Dev Biol The genetics of hiding the corpse: engulfment and degradation of apoptotic cells ....
ced-3	cps-6	WormBase curation (Yook et al., Nucleic Acids Res. 2012;40(Database issue):D735-41)	Zhou Z et al. (2004) Curr Top Dev Biol The genetics of hiding the corpse: engulfment and degradation of apoptotic cells ....
ced-4	cps-6	WormBase curation (Yook et al., Nucleic Acids Res. 2012;40(Database issue):D735-41)	Zhou Z et al. (2004) Curr Top Dev Biol The genetics of hiding the corpse: engulfment and degradation of apoptotic cells ....
ced-4	wah-1	WormBase curation (Yook et al., Nucleic Acids Res. 2012;40(Database issue):D735-41)	Zhou Z et al. (2004) Curr Top Dev Biol The genetics of hiding the corpse: engulfment and degradation of apoptotic cells ....
tax-2	tax-4	hand-curated (this study)	Ailion & Thomas, 2000
unc-3	unc-31	hand-curated (this study)	Ailion & Thomas, 2000
dpy-10	rol-6	hand-curated (this study)	Aroian & Sternberg, 1991
egl-30	egl-8	hand-curated (this study)	Bastiani, Gharib, Simon, & Sternberg, 2003
egl-30	unc-13	hand-curated (this study)	Bastiani, Gharib, Simon, & Sternberg, 2003
gld-2	nos-3	hand-curated (this study)	Bastiani, Gharib, Simon, & Sternberg, 2003
goa-1	gpa-16	hand-curated (this study)	Bergmann et al., 2003
gpa-16	par-6	hand-curated (this study)	Bergmann et al., 2003
ced-9	icd-1	hand-curated (this study)	Bloss, Witze, & Rothman, 2003
cyd-1	lin-35	hand-curated (this study)	Boxem & van den Heuvel, 2001
apr-1	clk-1	hand-curated (this study)	Branicky, Shibata, Feng, & Hekimi, 2001
hst-6	kal-1	hand-curated (this study)	Bulow, Berry, Topper, Peles, & Hobert, 2002
ego-1	glp-1	hand-curated (this study)	Byrne et al., 2007
lin-12	sel-9	hand-curated (this study)	C-h & Greenwald, 1999
smg-7	unc-54	hand-curated (this study)	Cali, Kuchma, Latham, & Anderson, 1999
lin-36	trr-1	hand-curated (this study)	Ceol & Horvitz, 2004
lin-37	trr-1	hand-curated (this study)	Ceol & Horvitz, 2004
deg-1	mec-6	hand-curated (this study)	Chalfie & Wolinsky, 1990
fkh-6	tra-1	hand-curated (this study)	Chang et al., 2004
clr-1	sos-1	hand-curated (this study)	Chang, Hopper, & Sternberg, 2000
clr-1	sax-3	hand-curated (this study)	Chang, Yu, Bargmann, & Tessier-Lavigne, 2004
clr-1	unc-40	hand-curated (this study)	Chang, Yu, Bargmann, & Tessier-Lavigne, 2004
emb-5	lin-12	hand-curated (this study)	Checchi PM et al. (2006)
lin-39	lin-7	hand-curated (this study)	Chen & Han, 2001
dpl-1	mex-5	hand-curated (this study)	Chi & Reinke, 2006
let-23	lfe-2	hand-curated (this study)	Clandinin, DeModena, & Sternberg, 1998
lin-23	lin-39	hand-curated (this study)	Clandinin, Katz, & Sternberg, 1997
her-1	xol-1	hand-curated (this study)	Cline & Meyer, 1996
osm-9	tax-6	hand-curated (this study)	Collet, Spike, Lundquist, Shaw, & Herman, 1998
dpy-10	sqt-1	hand-curated (this study)	Cox, Laufer, Kusch, & Edgar, 1980
rol-6	sqt-1	hand-curated (this study)	Cox, Laufer, Kusch, & Edgar, 1980
plx-1	rho-1	hand-curated (this study)	Dalpe, Zhang, Zheng, & Culotti, 2004
egl-4	unc-3	hand-curated (this study)	Daniels, Ailion, Thomas, & Sengupta, 2000
tph-1	unc-3	hand-curated (this study)	Daniels, Ailion, Thomas, & Sengupta, 2000
sup-9	unc-93	hand-curated (this study)	de, Ma, & Horvitz, 2014
tra-2	xol-1	hand-curated (this study)	DeLong, Plenefisch, Klein, & Meyer, 1993
tra-3	xol-1	hand-curated (this study)	DeLong, Plenefisch, Klein, & Meyer, 1993
egl-30	unc-31	hand-curated (this study)	Doi & Iwasaki, 2002
mex-3	pal-1	hand-curated (this study)	Draper, Mello, Bowerman, Hardin, & Priess, 1996
bar-1	sem-4	hand-curated (this study)	Eisenmann & Kim, 2000
daf-12	unc-2	hand-curated (this study)	Estevez, Estevez, Cowie, & Gardner, 2004
daf-7	unc-2	hand-curated (this study)	Estevez, Estevez, Cowie, & Gardner, 2004
lin-12	sel-5	hand-curated (this study)	Fares & Greenwald, 1999
fzr-1	lin-35	hand-curated (this study)	Fay, Keenan, & Han, 2002
lin-23	lin-35	hand-curated (this study)	Fay, Keenan, & Han, 2002
lin-1	lin-7	hand-curated (this study)	Ferguson & Horvitz, 1985
lin-31	lin-45	hand-curated (this study)	Ferguson, Sternberg, & Horvitz, 1987
smg-1	unc-54	hand-curated (this study)	Fitzgerald & Greenwald, 1995
lin-12	pen-2	hand-curated (this study)	Francis et al., 2002
aph-1	lin-12	hand-curated (this study)	Francis et al., 2002
gld-1	tra-3	hand-curated (this study)	Francis, Maine, & Schedl, 1995
emb-30	smg-1	hand-curated (this study)	Furuta et al., 2000
fem-3	tra-2	hand-curated (this study)	Gallegos, Ahringer, Crittenden, & Kimble, 1998
cha-1	unc-103	hand-curated (this study)	Garcia & Sternberg, 2003
egl-19	unc-103	hand-curated (this study)	Garcia & Sternberg, 2003
unc-103	unc-68	hand-curated (this study)	Garcia & Sternberg, 2003
erm-1	sma-1	hand-curated (this study)	Gobel, Barrett, Hall, & Fleming, 2004
unc-54	unc-87	hand-curated (this study)	Goetinck & Waterston, 1994
clr-1	egl-15	hand-curated (this study)	Goodman, Branda, Robinson, Burdine, & Stern, 2003
glp-1	sel-1	hand-curated (this study)	Goutte, Hepler, Mickey, & Priess, 2000
fog-1	mog-1	hand-curated (this study)	Graham & Kimble, 1993
mog-1	tra-2	hand-curated (this study)	Graham & Kimble, 1993
lin-45	sem-4	hand-curated (this study)	Grant, Hanna-Rose, & Han, 2000
egl-19	stn-1	hand-curated (this study)	Grisoni et al., 2003
mec-12	mec-7	hand-curated (this study)	Gu, Caldwell, & Chalfie, 1996
egl-30	goa-1	hand-curated (this study)	Hajdu-Cronin, Chen, Patikoglou, Koelle, & Sternberg, 1999
dhc-1	spd-5	hand-curated (this study)	Hamill, Severson, Carter, & Bowerman, 2002
let-60	lin-45	hand-curated (this study)	Han, Golden, Han, & Sternberg, 1993
gld-2	glp-1	hand-curated (this study)	Hansen, Hubbard, & Schedl, 2004
glp-1	nos-3	hand-curated (this study)	Hansen, Hubbard, & Schedl, 2004
gld-2	gld-3	hand-curated (this study)	Hansen, Wilson-Berry, Dang, & Schedl, 2004
sax-3	vab-1	hand-curated (this study)	Hao et al., 2001
clr-1	ptp-3	hand-curated (this study)	Harrington, Gutch, Hengartner, Tonks, & Chisholm, 2002
clr-1	vab-1	hand-curated (this study)	Harrington, Gutch, Hengartner, Tonks, & Chisholm, 2002
ptp-3	vab-1	hand-curated (this study)	Harrington, Gutch, Hengartner, Tonks, & Chisholm, 2002
gap-2	let-23	hand-curated (this study)	Hayashizaki, Iino, & Yamamoto, 1998
gap-2	let-60	hand-curated (this study)	Hayashizaki, Iino, & Yamamoto, 1998
daf-7	sgk-1	hand-curated (this study)	Hertweck, Gobel, & Baumeister, 2004
daf-7	lin-11	hand-curated (this study)	Hobert, D'Alberti, Liu, & Ruvkun, 1998
fem-2	tra-2	hand-curated (this study)	Hodgkin JA (1986) Genetics Sex determination in the nematode C. elegans: analysis of tra-3 suppressors and ....
fem-3	tra-3	hand-curated (this study)	Hodgkin, 1986
tra-2	tra-3	hand-curated (this study)	Hodgkin, 1986
egl-26	tra-3	hand-curated (this study)	Hodgkin, 1987
smg-1	tra-3	hand-curated (this study)	Hodgkin, Kondo, & Waterston, 1987
smg-3	unc-54	hand-curated (this study)	Hodgkin, Papp, Pulak, Ambros, & Anderson, 1989
smg-4	unc-54	hand-curated (this study)	Hodgkin, Papp, Pulak, Ambros, & Anderson, 1989
myo-3	unc-15	hand-curated (this study)	Hoppe & Waterston, 2000
lin-2	lin-3	hand-curated (this study)	Hoskins, Hajnal, Harp, & Kim, 1996
daf-2	eat-2	hand-curated (this study)	Houthoofd, Braeckman, Johnson, & Vanfleteren, 2003
eor-1	mpk-1	hand-curated (this study)	Howard & Sundaram, 2002
let-2	tam-1	hand-curated (this study)	Hsieh et al., 1999
lin-3	tam-1	hand-curated (this study)	Hsieh et al., 1999
hsf-1	isp-1	hand-curated (this study)	Hsu, Murphy, & Kenyon, 2003
gon-2	lin-45	hand-curated (this study)	Hsu, Zobel, Lambie, Schedl, & Kornfeld, 2002
lin-3	lin-45	hand-curated (this study)	Hsu, Zobel, Lambie, Schedl, & Kornfeld, 2002
ina-1	rac-2	hand-curated (this study)	Huang et al., 2003
unc-34	unc-71	hand-curated (this study)	Huang, Huang, Robinson, Stern, & Jin, 2003
unc-6	unc-71	hand-curated (this study)	Huang, Huang, Robinson, Stern, & Jin, 2003
mex-6	par-3	hand-curated (this study)	Huang, Mootz, Vidal, Hunter, & Walhout, 2002
par-3	spn-4	hand-curated (this study)	Huang, Mootz, Vidal, Hunter, & Walhout, 2002
smg-2	unc-54	hand-curated (this study)	Izumi et al., 2010
clk-1	gro-1	hand-curated (this study)	Jazwinski, 1996
clk-1	clk-2	hand-curated (this study)	Jazwinski, 1996
age-1	daf-12	hand-curated (this study)	Johnson TE et al. Genetics of aging and longevity in lower organisms.
fem-1	gld-1	hand-curated (this study)	Jones, Francis, & Schedl, 1996
let-60	let-92	hand-curated (this study)	Kao, Tuck, Baillie, & Sundaram, 2004
pgl-1	pgl-2	hand-curated (this study)	Kawasaki et al., 2004
dhc-1	spd-2	hand-curated (this study)	Kemp, Kopish, Zipperlen, Ahringer, & O'Connell, 2004
dhc-1	zyg-1	hand-curated (this study)	Kemp, Kopish, Zipperlen, Ahringer, & O'Connell, 2004
him-6	top-3	hand-curated (this study)	Kim, Lee, Ryu, Kim, & Koo, 2002
let-60	mig-2	hand-curated (this study)	Kishore & Sundaram, 2002
fzy-1	mdf-1	hand-curated (this study)	Kitagawa, Law, Tang, & Rose, 2002
sup-29	tra-3	hand-curated (this study)	Kondo, Hodgkin, & Waterston, 1988
cdc-25.1	pop-1	hand-curated (this study)	Kostic & Roy, 2002
cdc-25.1	cye-1	hand-curated (this study)	Kostic & Roy, 2002
daf-16	sir-2.1	hand-curated (this study)	Kurz CL et al. (2004) Aging Cell Regulation of aging and innate immunity in C. elegans.
mei-1	rfl-1	hand-curated (this study)	Kurz et al., 2002
dpy-3	sqt-1	hand-curated (this study)	Kusch & Edgar, 1986
rol-8	sqt-3	hand-curated (this study)	Kusch & Edgar, 1986
sqt-1	sqt-3	hand-curated (this study)	Kusch & Edgar, 1986
dpy-26	tra-2	hand-curated (this study)	Kuwabara, 1996
par-2	par-6	hand-curated (this study)	Labbe, Pacquelet, Marty, & Gotta, 2006
mpk-1	sur-2	hand-curated (this study)	Lackner & Kim, 1998
dna-2	mre-11	hand-curated (this study)	Lee et al., 2003
eor-1	tag-246	hand-curated (this study)	Lehner, Crombie, Tischler, Fortunato, & Fraser, 2006
let-60	mek-2	hand-curated (this study)	Lehner, Crombie, Tischler, Fortunato, & Fraser, 2006
egl-15	sem-5	hand-curated (this study)	Lehner, Crombie, Tischler, Fortunato, & Fraser, 2006
egl-27	let-60	hand-curated (this study)	Lehner, Crombie, Tischler, Fortunato, & Fraser, 2006
ins-22	let-60	hand-curated (this study)	Lehner, Crombie, Tischler, Fortunato, & Fraser, 2006
ksr-1	par-5	hand-curated (this study)	Lehner, Crombie, Tischler, Fortunato, & Fraser, 2006
lin-29	lin-45	hand-curated (this study)	Lehner, Crombie, Tischler, Fortunato, & Fraser, 2006
pbrm-1	sur-2	hand-curated (this study)	Lehner, Crombie, Tischler, Fortunato, & Fraser, 2006
sos-1	trr-1	hand-curated (this study)	Lehner, Crombie, Tischler, Fortunato, & Fraser, 2006
aph-2	lin-12	hand-curated (this study)	Levitan, Yu, Goutte, & St George Hyslop, 2001
C37A2.7	rla-2	hand-curated (this study)	Li et al., 2004
mag-1	tra-2	hand-curated (this study)	Li, Boswell, & Wood, 2000
fsn-1	syd-2	hand-curated (this study)	Liao, Hung, Abrams, & Zhen, 2004
mix-1	sdc-3	hand-curated (this study)	Lieb, Albrecht, P-T, & Meyer, 1998
unc-18	unc-64	hand-curated (this study)	Liu et al., 2000
unc-15	unc-82	hand-curated (this study)	Liu et al., 2000
mes-1	mom-5	hand-curated (this study)	Liu, Maduzia, Shirayama, & Mello, 2010
mei-1	tbb-2	hand-curated (this study)	Lu, Srayko, & Mains, 2004
mei-2	tbb-2	hand-curated (this study)	Lu, Srayko, & Mains, 2004
tbb-1	tbb-2	hand-curated (this study)	Lu, Srayko, & Mains, 2004
gld-1	lin-45	hand-curated (this study)	M-H & Schedl, 2001
mei-1	mel-26	hand-curated (this study)	Mains, Kemphues, Sprunger, Sulston, & Wood, 1990
mei-2	mel-26	hand-curated (this study)	Mains, Kemphues, Sprunger, Sulston, & Wood, 1990
glp-1	smg-1	hand-curated (this study)	Mango, Maine, & Kimble, 1991
mei-1	zyg-9	hand-curated (this study)	Maquire & Mains, 1994
egl-19	mup-2	hand-curated (this study)	McArdle, Allen, & Bucher, 1998
mup-2	pat-10	hand-curated (this study)	McArdle, Allen, & Bucher, 1998
let-363	pept-1	hand-curated (this study)	Meissner, Boll, Daniel, & Baumeister, 2004
goa-1	ric-8	hand-curated (this study)	Miller, Emerson, McManus, & Rand, 2000
unc-37	unc-4	hand-curated (this study)	Miller, Niemeyer, & Chitkara, 1993
cyk-4	zen-4	hand-curated (this study)	Mishima, Kaitna, & Glotzer, 2002
unc-22	unc-54	hand-curated (this study)	Moerman, Kiff, & Waterston, 1991
eor-1	lin-1	hand-curated (this study)	Moghal & Sternberg, 2003
egl-19	egl-30	hand-curated (this study)	Moghal, Garcia, Khan, Iwasaki, & Sternberg, 2003
egl-30	let-60	hand-curated (this study)	Moghal, Garcia, Khan, Iwasaki, & Sternberg, 2003
unc-13	unc-18	hand-curated (this study)	Munoz & Riddle, 2003
mup-2	unc-6	hand-curated (this study)	Myers, P-Y, Allen, Bucher, & Bogaert, 1996
daf-4	unc-130	hand-curated (this study)	Nash, Colavita, Zheng, Roy, & Culotti, 2000
dpy-10	emb-5	hand-curated (this study)	Nishiwaki & Miwa, 1998
dpy-7	emb-5	hand-curated (this study)	Nishiwaki & Miwa, 1998
emb-5	unc-52	hand-curated (this study)	Nishiwaki & Miwa, 1998
glp-1	unc-52	hand-curated (this study)	Nishiwaki & Miwa, 1998
daf-4	lon-3	hand-curated (this study)	Nystrom et al., 2002
lon-3	sqt-1	hand-curated (this study)	Nystrom et al., 2002
akt-2	daf-18	hand-curated (this study)	Ogg & Ruvkun, 1998
unc-60	unc-78	hand-curated (this study)	Ono, 2001
lin-35	wrm-1	hand-curated (this study)	Owen, Stuart, Mach, Villeneuve, & Kim, 2003
dpl-1	let-60	hand-curated (this study)	Page, Guedes, Waring, & Priess, 2001
dpl-1	sem-5	hand-curated (this study)	Page, Guedes, Waring, & Priess, 2001
mbk-2	mei-1	hand-curated (this study)	Pang et al., 2004
cul-1	cyd-1	hand-curated (this study)	Park & Krause, 1999
cps-6	crn-3	hand-curated (this study)	Parrish & Xue, 2003
cps-6	crn-1	hand-curated (this study)	Parrish, Yang, Shen, & Xue, 2003
bli-4	dpy-9	hand-curated (this study)	Peters, McDowall, & Rose, 1991
mel-11	nmy-1	hand-curated (this study)	Piekny, Johnson, Cham, & Mains, 2003
mel-11	spc-1	hand-curated (this study)	Piekny, Johnson, Cham, & Mains, 2003
nmy-1	nmy-2	hand-curated (this study)	Piekny, Johnson, Cham, & Mains, 2003
let-502	mig-2	hand-curated (this study)	Piekny, Wissmann, & Mains, 2000
mel-11	unc-73	hand-curated (this study)	Piekny, Wissmann, & Mains, 2000
ina-1	mig-15	hand-curated (this study)	Poinat et al., 2002
let-60	lin-12	hand-curated (this study)	Poulin, Dong, Fraser, Hopper, & Ahringer, 2005
fem-1	fem-3	hand-curated (this study)	Puoti, Pugnale, Belfiore, Schlappi, & Saudan, 2001
ced-1	ced-3	hand-curated (this study)	Reddien, Cameron, & Horvitz, 2001
him-3	rad-51	hand-curated (this study)	Rinaldo, Bazzicalupo, Ederle, Hilliard, & La Volpe, 2002
goa-1	unc-103	hand-curated (this study)	Robatzek & Thomas, 2000
eor-1	lin-45	hand-curated (this study)	Rocheleau et al., 2002
lin-45	sos-1	hand-curated (this study)	Rocheleau et al., 2002
lin-45	sur-2	hand-curated (this study)	Rocheleau et al., 2002
mes-2	pal-1	hand-curated (this study)	Ross & Zarkower, 2003
mlc-1	mlc-2	hand-curated (this study)	Rushforth, White, & Anderson, 1998
snb-1	unc-64	hand-curated (this study)	Saifee, Wei, & Nonet, 1998
egl-27	psa-4	hand-curated (this study)	Sawa, Kouike, & Okano, 2000
egl-27	vab-7	hand-curated (this study)	Sawa, Kouike, & Okano, 2000
lon-1	sma-6	hand-curated (this study)	Sawa, Kouike, & Okano, 2000
lin-22	mab-5	hand-curated (this study)	Schlager, Roseler, Zheng, Gutierrez, & Sommer, 2006
clr-1	soc-1	hand-curated (this study)	Selfors, Schutzman, Borland, & Stern, 1998
ced-3	mev-1	hand-curated (this study)	Senoo-Matsuda, Hartman, Akatsuka, Yoshimura, & Ishii, 2003
air-2	cyk-1	hand-curated (this study)	Severson, Hamill, Carter, Schumacher, & Bowerman, 2000
ced-3	ced-8	hand-curated (this study)	Shaham, Reddien, Davies, & Horvitz, 1999
eff-1	lin-39	hand-curated (this study)	Shemer & Podbilewicz, 2002
lin-53	skn-1	hand-curated (this study)	Shi & Mello, 1998
rba-1	skn-1	hand-curated (this study)	Shi & Mello, 1998
clk-1	itr-1	hand-curated (this study)	Shibata, Branicky, Landaverde, & Hekimi, 2003
dsc-4	let-60	hand-curated (this study)	Shibata, Branicky, Landaverde, & Hekimi, 2003
apm-1	unc-101	hand-curated (this study)	Shim, Sternberg, & Lee, 2000
lin-45	sli-1	hand-curated (this study)	Sieburth, Sun & Han, 1998
ksr-1	soc-2	hand-curated (this study)	Sieburth, Sun, & Han, 1998
lin-45	sur-6	hand-curated (this study)	Sieburth, Sundaram, Howard, & Han, 1999
gon-14	sys-1	hand-curated (this study)	Siegfried, Kidd, Chesney, & Kimble, 2004
gon-14	pop-1	hand-curated (this study)	Siegfried, Kidd, Chesney, & Kimble, 2004
daf-12	lin-14	hand-curated (this study)	Slack & Ruvkun, 1997
osr-1	pmk-1	hand-curated (this study)	Solomon et al., 2004
cul-2	mat-1	hand-curated (this study)	Sonneville & Gonczy, 2004
cyb-3	zyg-11	hand-curated (this study)	Sonneville & Gonczy, 2004
smu-1	unc-52	hand-curated (this study)	Spike, Shaw, & Herman, 2001
mel-26	zyg-9	hand-curated (this study)	Srayko, Buster, Bazirgan, McNally, & Mains, 2000
ksr-1	mpk-1	hand-curated (this study)	Sternberg & Han, 1998
lin-1	lin-3	hand-curated (this study)	Sternberg, 1993
mig-2	rac-2	hand-curated (this study)	Struckhoff & Lundquist, 2003
mig-2	unc-115	hand-curated (this study)	Struckhoff & Lundquist, 2003
unc-115	unc-73	hand-curated (this study)	Struckhoff & Lundquist, 2003
glp-1	sel-10	hand-curated (this study)	Sundaram & Greenwald, 1993
exc-5	mig-2	hand-curated (this study)	Suzuki et al., 2001
mec-10	mec-6	hand-curated (this study)	Tavernarakis & Driscoll, 1997
emb-4	lin-12	hand-curated (this study)	Tax, Thomas, Ferguson, & Horvitz, 1997
ces-1	hlh-3	hand-curated (this study)	Thellman, Hatzold, & Conradt, 2003
daf-21	daf-7	hand-curated (this study)	Thomas, Birnby, & Vowels, 1993
daf-21	daf-4	hand-curated (this study)	Thomas, Birnby, & Vowels, 1993
dys-1	hlh-1	hand-curated (this study)	Towers et al., 2006
deg-3	des-2	hand-curated (this study)	Treinin, Gillo, Liebman, & Chalfie, 1998
ceh-40	unc-62	hand-curated (this study)	Van Auken et al., 2002
unc-45	unc-54	hand-curated (this study)	Venolia & Waterston, 1990
sup-10	unc-93	hand-curated (this study)	Villeneuve & Meyer, 1990
daf-11	daf-12	hand-curated (this study)	Vowels & Thomas, 1992
dpy-11	rol-6	hand-curated (this study)	Wang & Wadsworth, 2002
egl-30	unc-6	hand-curated (this study)	Wang & Wadsworth, 2002
egl-8	unc-6	hand-curated (this study)	Wang & Wadsworth, 2002
let-502	mel-11	hand-curated (this study)	Wissmann, Ingles, McGhee, & Mains, 1997
ifb-1	mua-6	hand-curated (this study)	Woo, Goncharov, Jin, & Chisholm, 2004
daf-2	daf-7	hand-curated (this study)	Wood & Johnson, 1994
let-99	par-3	hand-curated (this study)	Wu & Rose, 2007
ced-5	lin-24	hand-curated (this study)	Wu, Tsai, Cheng, Chou, & Weng, 2001
let-60	sur-7	hand-curated (this study)	Yoder, Chong, Guan, & Han, 2004
sax-3	unc-34	hand-curated (this study)	Yu, Hao, Lim, Tessier-Lavigne, & Bargmann, 2002
sax-3	unc-40	hand-curated (this study)	Yu, Hao, Lim, Tessier-Lavigne, & Bargmann, 2002
dpy-22	unc-37	hand-curated (this study)	Zhang & Emmons, 2001
cdt-1	cul-4	hand-curated (this study)	Zhong, Feng, Santiago, & Kipreos, 2003
ced-12	ced-2	hand-curated (this study)	Zhou et al., 2001
mel-11	sma-1	hand-curated (Lee et al., 2010, PLoS One 5(5):e10624)	PMID:14522875
nob-1	php-3	hand-curated (Lee et al., 2010, PLoS One 5(5):e10624)	PMID:14522875
ced-3	egl-1	hand-curated (Lee et al., 2010, PLoS One 5(5):e10624)	PMID:1560823
ced-3	ced-9	hand-curated (Lee et al., 2010, PLoS One 5(5):e10624)	PMID:1560823
ced-4	ced-9	hand-curated (Lee et al., 2010, PLoS One 5(5):e10624)	PMID:1560823
ced-3	ced-5	hand-curated (Lee et al., 2010, PLoS One 5(5):e10624)	PMID:1560823
ced-4	ced-5	hand-curated (Lee et al., 2010, PLoS One 5(5):e10624)	PMID:1560823
ceh-20	ceh-40	hand-curated (Lee et al., 2010, PLoS One 5(5):e10624)	PMID:16845399
dpy-22	trr-1	hand-curated (Lee et al., 2010, PLoS One 5(5):e10624)	PMID:16845399
ksr-1	lin-45	hand-curated (Lee et al., 2010, PLoS One 5(5):e10624)	PMID:16845399
spd-2	spd-5	hand-curated (Lee et al., 2010, PLoS One 5(5):e10624)	PMID:16845399
lin-25	lin-45	hand-curated (Lee et al., 2010, PLoS One 5(5):e10624)	PMID:16845399
eor-1	eor-2	hand-curated (Lee et al., 2010, PLoS One 5(5):e10624)	PMID:16845399
ark-1	B0495.2	hand-curated (Lee et al., 2010, PLoS One 5(5):e10624)	PMID:16845399
ark-1	din-1	hand-curated (Lee et al., 2010, PLoS One 5(5):e10624)	PMID:16845399
ark-1	egl-27	hand-curated (Lee et al., 2010, PLoS One 5(5):e10624)	PMID:16845399
ark-1	egl-30	hand-curated (Lee et al., 2010, PLoS One 5(5):e10624)	PMID:16845399
ark-1	gpc-2	hand-curated (Lee et al., 2010, PLoS One 5(5):e10624)	PMID:16845399
ark-1	hmg-1.2	hand-curated (Lee et al., 2010, PLoS One 5(5):e10624)	PMID:16845399
ark-1	unc-18	hand-curated (Lee et al., 2010, PLoS One 5(5):e10624)	PMID:16845399
ark-1	let-653	hand-curated (Lee et al., 2010, PLoS One 5(5):e10624)	PMID:16845399
ark-1	mys-1	hand-curated (Lee et al., 2010, PLoS One 5(5):e10624)	PMID:16845399
ark-1	sox-2	hand-curated (Lee et al., 2010, PLoS One 5(5):e10624)	PMID:16845399
ark-1	tam-1	hand-curated (Lee et al., 2010, PLoS One 5(5):e10624)	PMID:16845399
ark-1	trr-1	hand-curated (Lee et al., 2010, PLoS One 5(5):e10624)	PMID:16845399
dpy-22	eor-2	hand-curated (Lee et al., 2010, PLoS One 5(5):e10624)	PMID:16845399
dpy-22	sos-1	hand-curated (Lee et al., 2010, PLoS One 5(5):e10624)	PMID:16845399
eor-1	lin-29	hand-curated (Lee et al., 2010, PLoS One 5(5):e10624)	PMID:16845399
eor-2	glp-1	hand-curated (Lee et al., 2010, PLoS One 5(5):e10624)	PMID:16845399
eor-2	trr-1	hand-curated (Lee et al., 2010, PLoS One 5(5):e10624)	PMID:16845399
ksr-1	mys-1	hand-curated (Lee et al., 2010, PLoS One 5(5):e10624)	PMID:16845399
ksr-1	let-653	hand-curated (Lee et al., 2010, PLoS One 5(5):e10624)	PMID:16845399
let-23	lin-3	hand-curated (Lee et al., 2010, PLoS One 5(5):e10624)	PMID:16845399
let-23	nhr-6	hand-curated (Lee et al., 2010, PLoS One 5(5):e10624)	PMID:16845399
let-23	sur-2	hand-curated (Lee et al., 2010, PLoS One 5(5):e10624)	PMID:16845399
let-60	sop-3	hand-curated (Lee et al., 2010, PLoS One 5(5):e10624)	PMID:16845399
let-60	T26A5.8	hand-curated (Lee et al., 2010, PLoS One 5(5):e10624)	PMID:16845399
let-60	nhr-44	hand-curated (Lee et al., 2010, PLoS One 5(5):e10624)	PMID:16845399
let-60	srh-215	hand-curated (Lee et al., 2010, PLoS One 5(5):e10624)	PMID:16845399
let-60	ptr-24	hand-curated (Lee et al., 2010, PLoS One 5(5):e10624)	PMID:16845399
let-60	rnt-1	hand-curated (Lee et al., 2010, PLoS One 5(5):e10624)	PMID:16845399
let-60	sos-1	hand-curated (Lee et al., 2010, PLoS One 5(5):e10624)	PMID:16845399
lin-25	mys-1	hand-curated (Lee et al., 2010, PLoS One 5(5):e10624)	PMID:16845399
lin-25	sdc-2	hand-curated (Lee et al., 2010, PLoS One 5(5):e10624)	PMID:16845399
lin-25	sex-1	hand-curated (Lee et al., 2010, PLoS One 5(5):e10624)	PMID:16845399
lin-25	trr-1	hand-curated (Lee et al., 2010, PLoS One 5(5):e10624)	PMID:16845399
lin-25	lin-29	hand-curated (Lee et al., 2010, PLoS One 5(5):e10624)	PMID:16845399
sos-1	unc-52	hand-curated (Lee et al., 2010, PLoS One 5(5):e10624)	PMID:16845399
ark-1	ceh-18	hand-curated (Lee et al., 2010, PLoS One 5(5):e10624)	PMID:16845399
eor-1	F54C4.3	hand-curated (Lee et al., 2010, PLoS One 5(5):e10624)	PMID:16845399
ksr-1	sur-2	hand-curated (Lee et al., 2010, PLoS One 5(5):e10624)	PMID:16845399
sem-5	sop-3	hand-curated (Lee et al., 2010, PLoS One 5(5):e10624)	PMID:16845399
C05G5.4	F23H11.3	hand-curated (Lee et al., 2010, PLoS One 5(5):e10624)	PMID:16884526
mec-8	sym-1	hand-curated (Lee et al., 2010, PLoS One 5(5):e10624)	PMID:16884526
tbx-8	tbx-9	hand-curated (Lee et al., 2010, PLoS One 5(5):e10624)	PMID:16884526
let-60	tag-246	hand-curated (Lee et al., 2010, PLoS One 5(5):e10624)	PMID:2076820
daf-12	unc-31	Textpresso	NOT VALIDATED
egl-30	itr-1	Textpresso	NOT VALIDATED
gon-1	smg-1	Textpresso	NOT VALIDATED
let-2	let-60	Textpresso	NOT VALIDATED
lin-12	lin-7	Textpresso	NOT VALIDATED
lin-13	lin-3	Textpresso	NOT VALIDATED
lin-26	lin-31	Textpresso	NOT VALIDATED
mes-6	sun-1	Textpresso	NOT VALIDATED
mex-5	par-3	Textpresso	NOT VALIDATED
par-1	sur-7	Textpresso	NOT VALIDATED
sax-3	unc-6	Textpresso	NOT VALIDATED
gcy-36	npr-1	Textpresso	NOT VALIDATED
sax-1	tax-4	Textpresso	NOT VALIDATED
sup-7	unc-31	Textpresso	NOT VALIDATED
daf-11	gpa-3	Textpresso	NOT VALIDATED
daf-21	daf-3	Textpresso	NOT VALIDATED
apr-1	src-1	Textpresso	NOT VALIDATED
egl-20	lin-17	Textpresso	NOT VALIDATED
mom-4	src-1	Textpresso	NOT VALIDATED
hse-5	sax-3	Textpresso	NOT VALIDATED
hmg-1.2	lin-17	Textpresso	NOT VALIDATED
daf-5	kin-29	Textpresso	NOT VALIDATED
let-23	mdt-6	Textpresso	NOT VALIDATED
cog-1	lim-6	Textpresso	NOT VALIDATED
lin-15A	wdr-5	Textpresso	NOT VALIDATED
egl-1	egl-5	Textpresso	NOT VALIDATED
daf-16	daf-3	Textpresso	NOT VALIDATED
dpy-30	her-1	Textpresso	NOT VALIDATED
ekl-4	lin-15B	Textpresso	NOT VALIDATED
hecd-1	lin-15B	Textpresso	NOT VALIDATED
let-526	lin-15B	Textpresso	NOT VALIDATED
lin-15A	ZK1127.3	Textpresso	NOT VALIDATED
lin-15A	mes-4	Textpresso	NOT VALIDATED
lin-15A	usp-48	Textpresso	NOT VALIDATED
lin-15A	rpn-10	Textpresso	NOT VALIDATED
lin-15A	rpn-12	Textpresso	NOT VALIDATED
lin-15A	pfd-4	Textpresso	NOT VALIDATED
lin-15A	sin-3	Textpresso	NOT VALIDATED
lin-15A	sams-3	Textpresso	NOT VALIDATED
lin-15A	M03C11.3	Textpresso	NOT VALIDATED
lin-15A	T07E3.3	Textpresso	NOT VALIDATED
lin-15A	lin-40	Textpresso	NOT VALIDATED
lin-15B	mys-4	Textpresso	NOT VALIDATED
lin-15B	ZK1127.3	Textpresso	NOT VALIDATED
lin-15B	mes-4	Textpresso	NOT VALIDATED
lin-15B	sin-3	Textpresso	NOT VALIDATED
lin-15B	sem-5	Textpresso	NOT VALIDATED
C08B11.6	lin-15A	Textpresso	NOT VALIDATED
C08B11.6	lin-15B	Textpresso	NOT VALIDATED
C17E4.6	lin-15B	Textpresso	NOT VALIDATED
C34E10.8	lin-15A	Textpresso	NOT VALIDATED
C34E10.8	lin-15B	Textpresso	NOT VALIDATED
CD4.7	lin-15A	Textpresso	NOT VALIDATED
CD4.7	lin-15B	Textpresso	NOT VALIDATED
cdf-1	lin-1	Textpresso	NOT VALIDATED
F52B11.1	lin-15B	Textpresso	NOT VALIDATED
F54D11.2	lin-15A	Textpresso	NOT VALIDATED
F54D11.2	lin-15B	Textpresso	NOT VALIDATED
K08F4.2	lin-15B	Textpresso	NOT VALIDATED
let-23	lin-12	Textpresso	NOT VALIDATED
let-23	lin-13	Textpresso	NOT VALIDATED
lin-1	lin-26	Textpresso	NOT VALIDATED
lin-1	lin-45	Textpresso	NOT VALIDATED
lin-13	lin-7	Textpresso	NOT VALIDATED
lin-15A	T02C12.3	Textpresso	NOT VALIDATED
lin-15A	Y53G8AR.2	Textpresso	NOT VALIDATED
lin-15A	lin-3	Textpresso	NOT VALIDATED
lin-15A	lin-7	Textpresso	NOT VALIDATED
lin-15A	tag-143	Textpresso	NOT VALIDATED
lin-15A	lin-26	Textpresso	NOT VALIDATED
lin-15B	lin-3	Textpresso	NOT VALIDATED
lin-15B	rpn-10	Textpresso	NOT VALIDATED
lin-15B	sams-3	Textpresso	NOT VALIDATED
lin-15B	wdr-5	Textpresso	NOT VALIDATED
lin-15B	usp-48	Textpresso	NOT VALIDATED
lin-15B	M03C11.3	Textpresso	NOT VALIDATED
lin-15B	T02C12.3	Textpresso	NOT VALIDATED
lin-15B	T07E3.3	Textpresso	NOT VALIDATED
lin-15B	Y53G8AR.2	Textpresso	NOT VALIDATED
lin-15B	rpn-12	Textpresso	NOT VALIDATED
lin-15B	lin-7	Textpresso	NOT VALIDATED
lin-15B	tag-143	Textpresso	NOT VALIDATED
lin-15B	lin-26	Textpresso	NOT VALIDATED
fkh-6	tra-2	Textpresso	NOT VALIDATED
cat-1	sup-5	Textpresso	NOT VALIDATED
let-60	nekl-2	Textpresso	NOT VALIDATED
ced-10	ced-6	Textpresso	NOT VALIDATED
mec-12	mec-6	Textpresso	NOT VALIDATED
mec-5	mec-6	Textpresso	NOT VALIDATED
rnt-1	sma-2	Textpresso	NOT VALIDATED
dim-1	let-60	Textpresso	NOT VALIDATED
akt-1	daf-16	Textpresso	NOT VALIDATED
che-2	egl-4	Textpresso	NOT VALIDATED
mtm-1	vps-34	Textpresso	NOT VALIDATED
sel-12	smg-1	Textpresso	NOT VALIDATED
daf-11	daf-5	Textpresso	NOT VALIDATED
lin-1	sup-7	Textpresso	NOT VALIDATED
unc-34	unc-5	Textpresso	NOT VALIDATED
daf-11	daf-3	Textpresso	NOT VALIDATED
spe-26	sup-7	Textpresso	NOT VALIDATED
ced-9	ces-1	Textpresso	NOT VALIDATED
clk-1	sod-1	Textpresso	NOT VALIDATED
fog-2	gld-1	Textpresso	NOT VALIDATED
ida-1	unc-31	Textpresso	NOT VALIDATED
eor-2	lin-25	Textpresso	NOT VALIDATED
ced-10	ina-1	Textpresso	NOT VALIDATED
smg-2	tra-1	Textpresso	NOT VALIDATED
lin-17	mab-5	Textpresso	NOT VALIDATED
unc-13	unc-24	Textpresso	NOT VALIDATED
mec-4	unc-52	Textpresso	NOT VALIDATED
cdl-1	ced-4	Textpresso	NOT VALIDATED
cdl-1	ced-3	Textpresso	NOT VALIDATED
egl-18	sem-4	Textpresso	NOT VALIDATED
sup-5	tra-3	Textpresso	NOT VALIDATED
let-23	sur-5	Textpresso	NOT VALIDATED
par-2	par-4	Textpresso	NOT VALIDATED
ceh-22	sys-1	Textpresso	NOT VALIDATED
fog-1	gld-1	Textpresso	NOT VALIDATED
dyb-1	hlh-1	Textpresso	NOT VALIDATED
F52B11.1	lin-15A	Textpresso	NOT VALIDATED
ceh-18	sur-2	Textpresso	NOT VALIDATED
ceh-36	unc-37	Textpresso	NOT VALIDATED
din-1	dpy-22	Textpresso	NOT VALIDATED
dsh-2	src-1	Textpresso	NOT VALIDATED
efn-3	vab-2	Textpresso	NOT VALIDATED
eri-1	mut-16	Textpresso	NOT VALIDATED
hlh-14	hlh-2	Textpresso	NOT VALIDATED
ipp-5	itr-1	Textpresso	NOT VALIDATED
pen-2	sel-12	Textpresso	NOT VALIDATED
ark-1	cdtl-7	Textpresso	NOT VALIDATED
lin-25	lip-1	Textpresso	NOT VALIDATED
eor-1	let-60	Textpresso	NOT VALIDATED
daf-12	daf-14	Textpresso	NOT VALIDATED
lin-22	lin-49	Textpresso	NOT VALIDATED
dpy-21	sdc-3	Textpresso	NOT VALIDATED
lip-1	sem-5	Textpresso	NOT VALIDATED
tax-4	tax-6	Textpresso	NOT VALIDATED
fox-1	her-1	Textpresso	NOT VALIDATED
mex-5	par-1	Textpresso	NOT VALIDATED
kgb-1	vhp-1	Textpresso	NOT VALIDATED
lin-14	lin-46	Textpresso	NOT VALIDATED
ina-1	unc-71	Textpresso	NOT VALIDATED
efl-1	lin-36	Textpresso	NOT VALIDATED
ced-4	crn-1	Textpresso	NOT VALIDATED
ced-8	crn-1	Textpresso	NOT VALIDATED
ced-8	ced-9	Textpresso	NOT VALIDATED
egl-38	lin-48	Textpresso	NOT VALIDATED
lin-17	tcl-2	Textpresso	NOT VALIDATED
lin-15B	pfd-4	Textpresso	NOT VALIDATED
ced-1	ced-4	Textpresso	NOT VALIDATED
div-1	wrn-1	Textpresso	NOT VALIDATED
dpy-22	lin-15A	Textpresso	NOT VALIDATED
let-60	lin-15A	Textpresso	NOT VALIDATED
daf-14	daf-3	Textpresso	NOT VALIDATED
npr-1	odr-4	Textpresso	NOT VALIDATED
rad-51	top-3	Textpresso	NOT VALIDATED
lin-44	tcl-2	Textpresso	NOT VALIDATED
hlh-2	lin-32	Textpresso	NOT VALIDATED
lit-1	psa-4	Textpresso	NOT VALIDATED
hse-5	kal-1	Textpresso	NOT VALIDATED
unc-79	unc-8	Textpresso	NOT VALIDATED
egl-38	let-23	Textpresso	NOT VALIDATED
daf-16	daf-9	Textpresso	NOT VALIDATED
osm-3	tax-4	Textpresso	NOT VALIDATED
gon-14	itr-1	Textpresso	NOT VALIDATED
hmp-1	jac-1	Textpresso	NOT VALIDATED
sup-7	unc-26	Textpresso	NOT VALIDATED
rac-2	unc-115	Textpresso	NOT VALIDATED
lin-12	lin-3	Textpresso	NOT VALIDATED
dbl-1	unc-130	Textpresso	NOT VALIDATED
daf-14	daf-21	Textpresso	NOT VALIDATED
daf-8	unc-2	Textpresso	NOT VALIDATED
lin-7	sli-1	Textpresso	NOT VALIDATED
mec-8	sym-5	Textpresso	NOT VALIDATED
hst-6	sax-3	Textpresso	NOT VALIDATED
kgb-1	pmk-1	Textpresso	NOT VALIDATED
spe-27	spe-29	Textpresso	NOT VALIDATED
jnk-1	unc-30	Textpresso	NOT VALIDATED
jnk-1	unc-47	Textpresso	NOT VALIDATED
mec-3	unc-97	Textpresso	NOT VALIDATED
mab-5	ref-2	Textpresso	NOT VALIDATED
daf-14	mig-6	Textpresso	NOT VALIDATED
age-1	ist-1	Textpresso	NOT VALIDATED
lin-17	sys-1	Textpresso	NOT VALIDATED
ced-12	lin-24	Textpresso	NOT VALIDATED
ced-5	ced-9	Textpresso	NOT VALIDATED
mes-4	tra-1	Textpresso	NOT VALIDATED
med-1	pop-1	Textpresso	NOT VALIDATED
dpy-21	her-1	Textpresso	NOT VALIDATED
ced-9	cup-5	Textpresso	NOT VALIDATED
ced-9	ces-2	Textpresso	NOT VALIDATED
ceh-14	zig-4	Textpresso	NOT VALIDATED
ceh-36	cog-1	Textpresso	NOT VALIDATED
ceh-37	lim-4	Textpresso	NOT VALIDATED
ceh-37	mrt-2	Textpresso	NOT VALIDATED
ces-1	hlh-2	Textpresso	NOT VALIDATED
che-2	lon-1	Textpresso	NOT VALIDATED
che-2	daf-11	Textpresso	NOT VALIDATED
che-3	daf-11	Textpresso	NOT VALIDATED
clk-1	ctl-2	Textpresso	NOT VALIDATED
clr-1	unc-5	Textpresso	NOT VALIDATED
clr-1	let-756	Textpresso	NOT VALIDATED
clr-1	slt-1	Textpresso	NOT VALIDATED
cmk-1	tax-4	Textpresso	NOT VALIDATED
cnb-1	unc-43	Textpresso	NOT VALIDATED
cps-6	crn-2	Textpresso	NOT VALIDATED
crt-1	unc-105	Textpresso	NOT VALIDATED
csn-1	rfl-1	Textpresso	NOT VALIDATED
daf-1	tax-2	Textpresso	NOT VALIDATED
daf-1	daf-2	Textpresso	NOT VALIDATED
daf-1	tax-4	Textpresso	NOT VALIDATED
daf-10	daf-16	Textpresso	NOT VALIDATED
daf-11	sax-1	Textpresso	NOT VALIDATED
daf-11	sax-2	Textpresso	NOT VALIDATED
daf-11	sgk-1	Textpresso	NOT VALIDATED
daf-11	unc-33	Textpresso	NOT VALIDATED
daf-11	daf-14	Textpresso	NOT VALIDATED
daf-11	daf-4	Textpresso	NOT VALIDATED
daf-11	osm-6	Textpresso	NOT VALIDATED
daf-11	tax-4	Textpresso	NOT VALIDATED
daf-11	unc-76	Textpresso	NOT VALIDATED
daf-12	daf-3	Textpresso	NOT VALIDATED
daf-12	sdf-9	Textpresso	NOT VALIDATED
daf-12	tax-4	Textpresso	NOT VALIDATED
daf-12	unc-64	Textpresso	NOT VALIDATED
daf-14	daf-8	Textpresso	NOT VALIDATED
daf-14	tax-2	Textpresso	NOT VALIDATED
daf-14	unc-2	Textpresso	NOT VALIDATED
daf-14	daf-2	Textpresso	NOT VALIDATED
daf-14	tax-4	Textpresso	NOT VALIDATED
daf-16	mel-11	Textpresso	NOT VALIDATED
daf-16	osm-5	Textpresso	NOT VALIDATED
daf-16	osm-6	Textpresso	NOT VALIDATED
daf-16	sdf-9	Textpresso	NOT VALIDATED
daf-16	sgk-1	Textpresso	NOT VALIDATED
daf-16	sqv-8	Textpresso	NOT VALIDATED
daf-16	tax-4	Textpresso	NOT VALIDATED
daf-16	unc-3	Textpresso	NOT VALIDATED
daf-16	eat-2	Textpresso	NOT VALIDATED
daf-16	kin-29	Textpresso	NOT VALIDATED
daf-2	ida-1	Textpresso	NOT VALIDATED
daf-21	daf-5	Textpresso	NOT VALIDATED
daf-3	ins-1	Textpresso	NOT VALIDATED
daf-3	sdf-9	Textpresso	NOT VALIDATED
daf-3	daf-9	Textpresso	NOT VALIDATED
daf-3	unc-43	Textpresso	NOT VALIDATED
daf-4	mec-4	Textpresso	NOT VALIDATED
daf-4	tax-2	Textpresso	NOT VALIDATED
daf-4	tax-4	Textpresso	NOT VALIDATED
daf-5	osm-6	Textpresso	NOT VALIDATED
daf-5	tax-4	Textpresso	NOT VALIDATED
daf-7	ins-1	Textpresso	NOT VALIDATED
daf-7	npr-1	Textpresso	NOT VALIDATED
daf-7	rop-1	Textpresso	NOT VALIDATED
daf-7	unc-25	Textpresso	NOT VALIDATED
daf-7	lim-6	Textpresso	NOT VALIDATED
daf-7	unc-3	Textpresso	NOT VALIDATED
daf-8	tax-2	Textpresso	NOT VALIDATED
daf-8	tax-4	Textpresso	NOT VALIDATED
daf-9	sdf-9	Textpresso	NOT VALIDATED
dbl-1	unc-5	Textpresso	NOT VALIDATED
dbl-1	mab-21	Textpresso	NOT VALIDATED
dbl-1	sqt-1	Textpresso	NOT VALIDATED
dgk-1	eat-16	Textpresso	NOT VALIDATED
dgk-1	unc-43	Textpresso	NOT VALIDATED
dgk-1	unc-6	Textpresso	NOT VALIDATED
dpl-1	lin-45	Textpresso	NOT VALIDATED
dpy-1	emb-5	Textpresso	NOT VALIDATED
dpy-22	lin-3	Textpresso	NOT VALIDATED
dpy-26	lin-15A	Textpresso	NOT VALIDATED
dpy-26	lin-15B	Textpresso	NOT VALIDATED
dpy-26	lin-2	Textpresso	NOT VALIDATED
dpy-26	xol-1	Textpresso	NOT VALIDATED
dpy-27	sdc-1	Textpresso	NOT VALIDATED
eat-16	unc-43	Textpresso	NOT VALIDATED
eat-18	eat-2	Textpresso	NOT VALIDATED
efl-1	mpk-1	Textpresso	NOT VALIDATED
efl-1	sem-5	Textpresso	NOT VALIDATED
efn-2	vab-1	Textpresso	NOT VALIDATED
efn-4	vab-2	Textpresso	NOT VALIDATED
efn-4	ptp-3	Textpresso	NOT VALIDATED
egl-1	tra-1	Textpresso	NOT VALIDATED
egl-1	unc-4	Textpresso	NOT VALIDATED
egl-15	mpk-1	Textpresso	NOT VALIDATED
egl-15	soc-1	Textpresso	NOT VALIDATED
egl-19	gar-3	Textpresso	NOT VALIDATED
egl-19	tpa-1	Textpresso	NOT VALIDATED
egl-19	gpb-2	Textpresso	NOT VALIDATED
egl-2	npr-1	Textpresso	NOT VALIDATED
egl-20	mab-5	Textpresso	NOT VALIDATED
egl-20	unc-5	Textpresso	NOT VALIDATED
egl-3	lin-10	Textpresso	NOT VALIDATED
egl-3	unc-51	Textpresso	NOT VALIDATED
egl-30	tpa-1	Textpresso	NOT VALIDATED
egl-30	let-23	Textpresso	NOT VALIDATED
egl-30	lin-3	Textpresso	NOT VALIDATED
egl-4	sma-6	Textpresso	NOT VALIDATED
egl-4	tph-1	Textpresso	NOT VALIDATED
egl-5	eor-2	Textpresso	NOT VALIDATED
egl-5	mab-20	Textpresso	NOT VALIDATED
egl-5	mab-21	Textpresso	NOT VALIDATED
egl-8	gpb-2	Textpresso	NOT VALIDATED
ehn-3	hnd-1	Textpresso	NOT VALIDATED
eor-1	lin-25	Textpresso	NOT VALIDATED
eor-1	soc-2	Textpresso	NOT VALIDATED
eor-2	lin-45	Textpresso	NOT VALIDATED
eor-2	mpk-1	Textpresso	NOT VALIDATED
eor-2	pry-1	Textpresso	NOT VALIDATED
eri-1	rde-4	Textpresso	NOT VALIDATED
eri-1	sid-1	Textpresso	NOT VALIDATED
eri-1	rde-1	Textpresso	NOT VALIDATED
fem-2	let-502	Textpresso	NOT VALIDATED
fox-1	tra-2	Textpresso	NOT VALIDATED
fox-1	tra-3	Textpresso	NOT VALIDATED
gap-1	lin-3	Textpresso	NOT VALIDATED
gap-1	mpk-1	Textpresso	NOT VALIDATED
gar-3	gpb-2	Textpresso	NOT VALIDATED
gld-1	mag-1	Textpresso	NOT VALIDATED
glp-1	hop-1	Textpresso	NOT VALIDATED
glp-1	sel-7	Textpresso	NOT VALIDATED
glp-1	spr-1	Textpresso	NOT VALIDATED
goa-1	mod-5	Textpresso	NOT VALIDATED
goa-1	unc-93	Textpresso	NOT VALIDATED
gpa-16	let-99	Textpresso	NOT VALIDATED
gpa-16	par-3	Textpresso	NOT VALIDATED
gpa-5	sra-13	Textpresso	NOT VALIDATED
gpa-5	let-60	Textpresso	NOT VALIDATED
gpb-2	itr-1	Textpresso	NOT VALIDATED
gpb-2	unc-43	Textpresso	NOT VALIDATED
her-1	tra-3	Textpresso	NOT VALIDATED
him-14	klp-3	Textpresso	NOT VALIDATED
ida-1	unc-64	Textpresso	NOT VALIDATED
iff-2	rrf-1	Textpresso	NOT VALIDATED
ina-1	mig-2	Textpresso	NOT VALIDATED
ipp-5	lfe-2	Textpresso	NOT VALIDATED
ipp-5	par-3	Textpresso	NOT VALIDATED
jkk-1	unc-25	Textpresso	NOT VALIDATED
jkk-1	unc-16	Textpresso	NOT VALIDATED
K08F4.2	lin-15A	Textpresso	NOT VALIDATED
kin-29	tph-1	Textpresso	NOT VALIDATED
ksr-1	par-1	Textpresso	NOT VALIDATED
let-2	sli-1	Textpresso	NOT VALIDATED
let-23	lin-17	Textpresso	NOT VALIDATED
let-23	lin-44	Textpresso	NOT VALIDATED
let-23	sos-1	Textpresso	NOT VALIDATED
let-23	tcl-2	Textpresso	NOT VALIDATED
let-23	trr-1	Textpresso	NOT VALIDATED
let-60	lin-10	Textpresso	NOT VALIDATED
let-60	sem-4	Textpresso	NOT VALIDATED
let-60	sra-13	Textpresso	NOT VALIDATED
let-60	unc-83	Textpresso	NOT VALIDATED
lin-1	smp-1	Textpresso	NOT VALIDATED
lin-1	unc-83	Textpresso	NOT VALIDATED
lin-12	spr-1	Textpresso	NOT VALIDATED
lin-15A	mys-4	Textpresso	NOT VALIDATED
lin-17	lin-3	Textpresso	NOT VALIDATED
lin-18	unc-73	Textpresso	NOT VALIDATED
lin-2	sli-1	Textpresso	NOT VALIDATED
lin-2	tam-1	Textpresso	NOT VALIDATED
lin-2	lin-39	Textpresso	NOT VALIDATED
lin-22	pal-1	Textpresso	NOT VALIDATED
lin-24	lin-31	Textpresso	NOT VALIDATED
lin-28	lin-4	Textpresso	NOT VALIDATED
lin-29	smg-2	Textpresso	NOT VALIDATED
lin-29	smg-3	Textpresso	NOT VALIDATED
lin-29	smg-4	Textpresso	NOT VALIDATED
lin-29	smg-5	Textpresso	NOT VALIDATED
lin-3	sli-1	Textpresso	NOT VALIDATED
lin-3	lin-7	Textpresso	NOT VALIDATED
lin-31	lin-4	Textpresso	NOT VALIDATED
lin-42	lin-46	Textpresso	NOT VALIDATED
lin-45	sur-5	Textpresso	NOT VALIDATED
lon-2	sma-2	Textpresso	NOT VALIDATED
lon-3	sma-2	Textpresso	NOT VALIDATED
mab-20	smp-1	Textpresso	NOT VALIDATED
mab-20	mab-5	Textpresso	NOT VALIDATED
mab-5	sop-3	Textpresso	NOT VALIDATED
max-1	unc-129	Textpresso	NOT VALIDATED
max-1	unc-5	Textpresso	NOT VALIDATED
max-1	unc-71	Textpresso	NOT VALIDATED
max-1	unc-34	Textpresso	NOT VALIDATED
max-1	unc-40	Textpresso	NOT VALIDATED
max-1	unc-6	Textpresso	NOT VALIDATED
mec-10	mec-5	Textpresso	NOT VALIDATED
mec-10	mec-2	Textpresso	NOT VALIDATED
mec-12	mec-2	Textpresso	NOT VALIDATED
mec-12	mec-4	Textpresso	NOT VALIDATED
mec-14	mec-5	Textpresso	NOT VALIDATED
mec-2	mec-5	Textpresso	NOT VALIDATED
mec-2	mec-6	Textpresso	NOT VALIDATED
mec-5	mtd-1	Textpresso	NOT VALIDATED
mec-5	mec-7	Textpresso	NOT VALIDATED
mec-6	mtd-1	Textpresso	NOT VALIDATED
mef-2	sma-2	Textpresso	NOT VALIDATED
mek-1	sek-1	Textpresso	NOT VALIDATED
mev-1	sel-12	Textpresso	NOT VALIDATED
mex-6	par-1	Textpresso	NOT VALIDATED
mig-1	pry-1	Textpresso	NOT VALIDATED
mig-17	unc-6	Textpresso	NOT VALIDATED
mig-17	vab-3	Textpresso	NOT VALIDATED
mig-5	src-1	Textpresso	NOT VALIDATED
mlc-2	sdc-3	Textpresso	NOT VALIDATED
mlk-1	vhp-1	Textpresso	NOT VALIDATED
mod-1	mod-5	Textpresso	NOT VALIDATED
mpk-1	sur-6	Textpresso	NOT VALIDATED
mtm-6	vps-34	Textpresso	NOT VALIDATED
nlp-31	tir-1	Textpresso	NOT VALIDATED
nos-2	nos-3	Textpresso	NOT VALIDATED
npr-1	tax-2	Textpresso	NOT VALIDATED
npr-1	unc-6	Textpresso	NOT VALIDATED
nsy-1	unc-43	Textpresso	NOT VALIDATED
ocr-2	osm-3	Textpresso	NOT VALIDATED
odr-10	odr-4	Textpresso	NOT VALIDATED
odr-4	osm-3	Textpresso	NOT VALIDATED
osm-6	sup-5	Textpresso	NOT VALIDATED
par-1	spn-4	Textpresso	NOT VALIDATED
pgl-1	pgl-3	Textpresso	NOT VALIDATED
pha-1	ubc-18	Textpresso	NOT VALIDATED
pkd-2	unc-86	Textpresso	NOT VALIDATED
plx-1	unc-33	Textpresso	NOT VALIDATED
ptr-10	ptr-2	Textpresso	NOT VALIDATED
rnt-1	sma-3	Textpresso	NOT VALIDATED
rnt-1	sma-4	Textpresso	NOT VALIDATED
rnt-1	sma-6	Textpresso	NOT VALIDATED
rol-1	unc-52	Textpresso	NOT VALIDATED
sdc-1	sdc-3	Textpresso	NOT VALIDATED
sdc-1	tra-2	Textpresso	NOT VALIDATED
sel-12	sel-7	Textpresso	NOT VALIDATED
sel-7	unc-3	Textpresso	NOT VALIDATED
sem-5	soc-1	Textpresso	NOT VALIDATED
smg-2	tra-3	Textpresso	NOT VALIDATED
spo-11	syp-1	Textpresso	NOT VALIDATED
spo-11	syp-2	Textpresso	NOT VALIDATED
sup-10	sup-9	Textpresso	NOT VALIDATED
sup-10	unc-9	Textpresso	NOT VALIDATED
sup-9	unc-7	Textpresso	NOT VALIDATED
sup-9	unc-73	Textpresso	NOT VALIDATED
tax-6	ttx-3	Textpresso	NOT VALIDATED
tph-1	unc-64	Textpresso	NOT VALIDATED
unc-1	unc-60	Textpresso	NOT VALIDATED
unc-103	unc-43	Textpresso	NOT VALIDATED
unc-104	unc-16	Textpresso	NOT VALIDATED
unc-105	unc-15	Textpresso	NOT VALIDATED
unc-105	unc-22	Textpresso	NOT VALIDATED
unc-105	unc-54	Textpresso	NOT VALIDATED
unc-122	unc-25	Textpresso	NOT VALIDATED
unc-122	unc-38	Textpresso	NOT VALIDATED
unc-122	unc-29	Textpresso	NOT VALIDATED
unc-129	unc-5	Textpresso	NOT VALIDATED
unc-129	unc-130	Textpresso	NOT VALIDATED
unc-3	unc-64	Textpresso	NOT VALIDATED
unc-3	unc-9	Textpresso	NOT VALIDATED
unc-3	unc-54	Textpresso	NOT VALIDATED
unc-31	unc-64	Textpresso	NOT VALIDATED
unc-36	unc-43	Textpresso	NOT VALIDATED
unc-40	unc-5	Textpresso	NOT VALIDATED
unc-43	unc-6	Textpresso	NOT VALIDATED
unc-44	unc-5	Textpresso	NOT VALIDATED
unc-5	unc-71	Textpresso	NOT VALIDATED
unc-52	unc-53	Textpresso	NOT VALIDATED
unc-79	unc-9	Textpresso	NOT VALIDATED
age-1	che-3	Textpresso	NOT VALIDATED
age-1	daf-10	Textpresso	NOT VALIDATED
aex-3	unc-64	Textpresso	NOT VALIDATED
cat-4	egl-19	Textpresso	NOT VALIDATED
cav-1	let-60	Textpresso	NOT VALIDATED
ced-11	ced-3	Textpresso	NOT VALIDATED
cam-1	daf-3	Textpresso	NOT VALIDATED
ced-3	ces-2	Textpresso	NOT VALIDATED
ced-4	ces-1	Textpresso	NOT VALIDATED
ced-4	ces-2	Textpresso	NOT VALIDATED
ced-10	ced-2	Textpresso	NOT VALIDATED
avr-14	osm-1	Textpresso	NOT VALIDATED
ced-4	ced-8	Textpresso	NOT VALIDATED
ark-1	let-60	Textpresso	NOT VALIDATED
ark-1	sem-5	Textpresso	NOT VALIDATED
apm-1	let-23	Textpresso	NOT VALIDATED
age-1	mel-11	Textpresso	NOT VALIDATED
ced-12	ced-7	Textpresso	NOT VALIDATED
ced-12	mec-4	Textpresso	NOT VALIDATED
aex-1	dgk-1	Textpresso	NOT VALIDATED
aex-1	egl-30	Textpresso	NOT VALIDATED
ced-3	nuc-1	Textpresso	NOT VALIDATED
ced-3	cup-5	Textpresso	NOT VALIDATED
ced-4	cup-5	Textpresso	NOT VALIDATED
ced-1	ced-12	Textpresso	NOT VALIDATED
ced-12	ced-6	Textpresso	NOT VALIDATED
cdf-1	let-23	Textpresso	NOT VALIDATED
bar-1	eor-2	Textpresso	NOT VALIDATED
aph-2	pen-2	Textpresso	NOT VALIDATED
acr-5	vab-7	Textpresso	NOT VALIDATED
ced-10	unc-115	Textpresso	NOT VALIDATED
ced-3	sel-12	Textpresso	NOT VALIDATED
ced-3	crn-2	Textpresso	NOT VALIDATED
ced-3	crn-4	Textpresso	NOT VALIDATED
ced-4	mev-1	Textpresso	NOT VALIDATED
ced-1	psr-1	Textpresso	NOT VALIDATED
ced-6	psr-1	Textpresso	NOT VALIDATED
ced-7	psr-1	Textpresso	NOT VALIDATED
brc-1	cep-1	Textpresso	NOT VALIDATED
brd-1	cep-1	Textpresso	NOT VALIDATED
brc-1	clk-2	Textpresso	NOT VALIDATED
brd-1	clk-2	Textpresso	NOT VALIDATED
cat-2	sma-9	Textpresso	NOT VALIDATED
cdf-1	sur-7	Textpresso	NOT VALIDATED
age-1	sgk-1	Textpresso	NOT VALIDATED
ahr-1	sax-3	Textpresso	NOT VALIDATED
ahr-1	unc-129	Textpresso	NOT VALIDATED
ahr-1	unc-40	Textpresso	NOT VALIDATED
ahr-1	unc-5	Textpresso	NOT VALIDATED
ahr-1	unc-6	Textpresso	NOT VALIDATED
ced-10	plx-1	Textpresso	NOT VALIDATED

## Sheet: Classes
Gene.1	Gene.2	GI class	Database / curation	reference
apr-1	mom-4	C1	BIOGRID curation (Chatr-Aryamontri et al. Nucleic Acids Res. 2015, 43(Database issue):D470-8)	BIOGRID-SMALL-SCALE-STUDIES
hoe-1	let-60	C2	BIOGRID curation (Chatr-Aryamontri et al. Nucleic Acids Res. 2015, 43(Database issue):D470-8)	BIOGRID-SMALL-SCALE-STUDIES
mom-4	pop-1	C2	BIOGRID curation (Chatr-Aryamontri et al. Nucleic Acids Res. 2015, 43(Database issue):D470-8)	BIOGRID-SMALL-SCALE-STUDIES
ant-1.1	daf-12	C3	BIOGRID curation (Chatr-Aryamontri et al. Nucleic Acids Res. 2015, 43(Database issue):D470-8)	BIOGRID-SMALL-SCALE-STUDIES
mom-2	mut-7	C3	BIOGRID curation (Chatr-Aryamontri et al. Nucleic Acids Res. 2015, 43(Database issue):D470-8)	BIOGRID-SMALL-SCALE-STUDIES
apr-1	mom-2	C1	WormBase curation (Yook et al., Nucleic Acids Res. 2012;40(Database issue):D735-41)	Peters JM et al. (1999)
apr-1	mom-5	C1	WormBase curation (Yook et al., Nucleic Acids Res. 2012;40(Database issue):D735-41)	Sugioka K et al. (2011)
cbp-1	hda-1	C1	WormBase curation (Yook et al., Nucleic Acids Res. 2012;40(Database issue):D735-41)	Shi Y et al. (1998)
cdl-1	ced-9	C1	WormBase curation (Yook et al., Nucleic Acids Res. 2012;40(Database issue):D735-41)	Kodama Y et al. (2002)
clr-1	sem-5	C1	WormBase curation (Yook et al., Nucleic Acids Res. 2012;40(Database issue):D735-41)	Goodman SJ et al. (2003)
cyk-1	zen-4	C1	WormBase curation (Yook et al., Nucleic Acids Res. 2012;40(Database issue):D735-41)	Boxem M (2006)
dpl-1	trr-1	C1	WormBase curation (Yook et al., Nucleic Acids Res. 2012;40(Database issue):D735-41)	Page BD et al. (2001)
dpy-22	let-60	C1	WormBase curation (Yook et al., Nucleic Acids Res. 2012;40(Database issue):D735-41)	Lehner B et al. (2006)
egl-15	sem-5	C1	WormBase curation (Yook et al., Nucleic Acids Res. 2012;40(Database issue):D735-41)	Lehner, Crombie, Tischler, Fortunato, & Fraser, 2006
egl-18	let-60	C1	WormBase curation (Yook et al., Nucleic Acids Res. 2012;40(Database issue):D735-41)	Lehner B et al. (2006)
egl-18	lin-39	C1	WormBase curation (Yook et al., Nucleic Acids Res. 2012;40(Database issue):D735-41)	Tischler J et al. (2006)
ego-1	glp-1	C1	WormBase curation (Yook et al., Nucleic Acids Res. 2012;40(Database issue):D735-41)	Byrne et al., 2007
ego-1	lag-1	C1	WormBase curation (Yook et al., Nucleic Acids Res. 2012;40(Database issue):D735-41)	Byrne AB et al. (2007)
gld-1	glp-1	C1	WormBase curation (Yook et al., Nucleic Acids Res. 2012;40(Database issue):D735-41)	Cui M et al. (2006)
gld-1	hoe-1	C1	WormBase curation (Yook et al., Nucleic Acids Res. 2012;40(Database issue):D735-41)	Suh N et al. (2006)
glp-1	pro-1	C1	WormBase curation (Yook et al., Nucleic Acids Res. 2012;40(Database issue):D735-41)	Byrne AB et al. (2007)
hbl-1	lin-29	C1	WormBase curation (Yook et al., Nucleic Acids Res. 2012;40(Database issue):D735-41)	Lin SY et al. (2003)
hlh-1	unc-120	C1	WormBase curation (Yook et al., Nucleic Acids Res. 2012;40(Database issue):D735-41)	Lehner B et al. (2006)
ins-22	let-60	C1	WormBase curation (Yook et al., Nucleic Acids Res. 2012;40(Database issue):D735-41)	Lehner, Crombie, Tischler, Fortunato, & Fraser, 2006
let-60	let-653	C1	WormBase curation (Yook et al., Nucleic Acids Res. 2012;40(Database issue):D735-41)	Lehner B et al. (2006)
let-60	lin-29	C1	WormBase curation (Yook et al., Nucleic Acids Res. 2012;40(Database issue):D735-41)	Byrne AB et al. (2007)
let-60	lin-39	C1	WormBase curation (Yook et al., Nucleic Acids Res. 2012;40(Database issue):D735-41)	Byrne AB et al. (2007)
let-60	pbrm-1	C1	WormBase curation (Yook et al., Nucleic Acids Res. 2012;40(Database issue):D735-41)	Lehner B et al. (2006)
let-60	sdc-2	C1	WormBase curation (Yook et al., Nucleic Acids Res. 2012;40(Database issue):D735-41)	Lehner B et al. (2006)
let-60	sem-5	C1	WormBase curation (Yook et al., Nucleic Acids Res. 2012;40(Database issue):D735-41)	Lehner B et al. (2006)
let-60	trr-1	C1	WormBase curation (Yook et al., Nucleic Acids Res. 2012;40(Database issue):D735-41)	Lehner B et al. (2006)
let-92	sur-6	C1	WormBase curation (Yook et al., Nucleic Acids Res. 2012;40(Database issue):D735-41)	Hayes GD et al. (2006)
lin-12	lin-29	C1	WormBase curation (Yook et al., Nucleic Acids Res. 2012;40(Database issue):D735-41)	Iva Greenwald (2005)
lin-35	lin-53	C1	WormBase curation (Yook et al., Nucleic Acids Res. 2012;40(Database issue):D735-41)	Coustham V et al. (2006)
lin-35	trr-1	C1	WormBase curation (Yook et al., Nucleic Acids Res. 2012;40(Database issue):D735-41)	Chi W et al. (2006)
lin-53	rba-1	C1	WormBase curation (Yook et al., Nucleic Acids Res. 2012;40(Database issue):D735-41)	Shi Y et al. (1998)
mbk-2	tbb-2	C1	WormBase curation (Yook et al., Nucleic Acids Res. 2012;40(Database issue):D735-41)	Pellettieri J et al. (2003)
mep-1	mes-2	C1	WormBase curation (Yook et al., Nucleic Acids Res. 2012;40(Database issue):D735-41)	Unhavaithaya Y et al. (2002)
mep-1	mes-3	C1	WormBase curation (Yook et al., Nucleic Acids Res. 2012;40(Database issue):D735-41)	Unhavaithaya Y et al. (2002)
mep-1	mes-6	C1	WormBase curation (Yook et al., Nucleic Acids Res. 2012;40(Database issue):D735-41)	Cui M et al. (2006)
mes-1	mom-2	C1	WormBase curation (Yook et al., Nucleic Acids Res. 2012;40(Database issue):D735-41)	Bei Y et al. (2002)
mex-5	mex-6	C1	WormBase curation (Yook et al., Nucleic Acids Res. 2012;40(Database issue):D735-41)	Merritt C et al. (2008)
mom-2	mom-4	C1	WormBase curation (Yook et al., Nucleic Acids Res. 2012;40(Database issue):D735-41)	Rocheleau CE et al. (1997)
mom-2	mom-5	C1	WormBase curation (Yook et al., Nucleic Acids Res. 2012;40(Database issue):D735-41)	Bei Y et al. (2002)
mom-4	mom-5	C1	WormBase curation (Yook et al., Nucleic Acids Res. 2012;40(Database issue):D735-41)	Meneghini MD et al. (1999)
myo-3	unc-45	C1	WormBase curation (Yook et al., Nucleic Acids Res. 2012;40(Database issue):D735-41)	Jonathan Hodgkin (2005)
par-3	par-6	C1	WormBase curation (Yook et al., Nucleic Acids Res. 2012;40(Database issue):D735-41)	Huang NN et al. (2002)
pop-1	sys-1	C1	WormBase curation (Yook et al., Nucleic Acids Res. 2012;40(Database issue):D735-41)	Zhao X et al. (2003)
pos-1	spn-4	C1	WormBase curation (Yook et al., Nucleic Acids Res. 2012;40(Database issue):D735-41)	Huang S et al. (2007)
ptr-23	sem-5	C1	WormBase curation (Yook et al., Nucleic Acids Res. 2012;40(Database issue):D735-41)	Tischler J et al. (2006)
ptr-4	sem-5	C1	WormBase curation (Yook et al., Nucleic Acids Res. 2012;40(Database issue):D735-41)	Lehner B et al. (2006)
sem-5	unc-120	C1	WormBase curation (Yook et al., Nucleic Acids Res. 2012;40(Database issue):D735-41)	Lehner B et al. (2006)
sem-5	unc-52	C1	WormBase curation (Yook et al., Nucleic Acids Res. 2012;40(Database issue):D735-41)	Lehner B et al. (2006)
unc-2	unc-36	C1	WormBase curation (Yook et al., Nucleic Acids Res. 2012;40(Database issue):D735-41)	Estevez AO et al. (2006)
unc-40	unc-52	C1	WormBase curation (Yook et al., Nucleic Acids Res. 2012;40(Database issue):D735-41)	Yang et al. (2014)
unc-52	unc-6	C1	WormBase curation (Yook et al., Nucleic Acids Res. 2012;40(Database issue):D735-41)	Yang et al. (2014)
aex-3	unc-31	C2	WormBase curation (Yook et al., Nucleic Acids Res. 2012;40(Database issue):D735-41)	Avery L (1993)
akt-1	daf-2	C2	WormBase curation (Yook et al., Nucleic Acids Res. 2012;40(Database issue):D735-41)	Ghazi A et al. (2007)
aph-1	aph-2	C2	WormBase curation (Yook et al., Nucleic Acids Res. 2012;40(Database issue):D735-41)	Francis R et al. (2002)
apr-1	pry-1	C2	WormBase curation (Yook et al., Nucleic Acids Res. 2012;40(Database issue):D735-41)	Gleason JE et al. (2006)
bar-1	let-60	C2	WormBase curation (Yook et al., Nucleic Acids Res. 2012;40(Database issue):D735-41)	Byrne AB et al. (2007)
bar-1	lin-39	C2	WormBase curation (Yook et al., Nucleic Acids Res. 2012;40(Database issue):D735-41)	Eisenmann et al. (1998)
clk-1	daf-2	C2	WormBase curation (Yook et al., Nucleic Acids Res. 2012;40(Database issue):D735-41)	Cristina D et al. (2009)
cyk-4	let-502	C2	WormBase curation (Yook et al., Nucleic Acids Res. 2012;40(Database issue):D735-41)	Verbrugghe KJ et al. (2007)
daf-2	sgk-1	C2	WormBase curation (Yook et al., Nucleic Acids Res. 2012;40(Database issue):D735-41)	Cornils A et al. (2011)
dcr-1	lin-41	C2	WormBase curation (Yook et al., Nucleic Acids Res. 2012;40(Database issue):D735-41)	Grishok A et al. (2001)
dpy-22	hmg-1.2	C2	WormBase curation (Yook et al., Nucleic Acids Res. 2012;40(Database issue):D735-41)	Tischler J et al. (2006)
dpy-22	sur-2	C2	WormBase curation (Yook et al., Nucleic Acids Res. 2012;40(Database issue):D735-41)	Lehner B et al. (2006)
dpy-27	sdc-3	C2	WormBase curation (Yook et al., Nucleic Acids Res. 2012;40(Database issue):D735-41)	DeLong L et al. (1987)
dpy-28	sdc-3	C2	WormBase curation (Yook et al., Nucleic Acids Res. 2012;40(Database issue):D735-41)	Miller LM et al. (1988)
egl-27	let-60	C2	WormBase curation (Yook et al., Nucleic Acids Res. 2012;40(Database issue):D735-41)	Lehner, Crombie, Tischler, Fortunato, & Fraser, 2006
eor-1	gsk-3	C2	WormBase curation (Yook et al., Nucleic Acids Res. 2012;40(Database issue):D735-41)	Lehner B et al. (2006)
eor-1	mat-3	C2	WormBase curation (Yook et al., Nucleic Acids Res. 2012;40(Database issue):D735-41)	Lehner B et al. (2006)
fem-1	tra-1	C2	WormBase curation (Yook et al., Nucleic Acids Res. 2012;40(Database issue):D735-41)	Doniach T et al. (1984)
fem-1	tra-2	C2	WormBase curation (Yook et al., Nucleic Acids Res. 2012;40(Database issue):D735-41)	Jonathan Hodgkin (2005)
gld-1	gld-2	C2	WormBase curation (Yook et al., Nucleic Acids Res. 2012;40(Database issue):D735-41)	Lakiza O et al. (2005)
glp-1	sqt-1	C2	WormBase curation (Yook et al., Nucleic Acids Res. 2012;40(Database issue):D735-41)	Byrne AB et al. (2007)
gsk-3	mes-1	C2	WormBase curation (Yook et al., Nucleic Acids Res. 2012;40(Database issue):D735-41)	Bei et al. (2002)
gsp-1	sos-1	C2	WormBase curation (Yook et al., Nucleic Acids Res. 2012;40(Database issue):D735-41)	Bei Y et al. (2002)
itr-1	plc-3	C2	WormBase curation (Yook et al., Nucleic Acids Res. 2012;40(Database issue):D735-41)	Byrne AB et al. (2007)
let-502	mlc-4	C2	WormBase curation (Yook et al., Nucleic Acids Res. 2012;40(Database issue):D735-41)	Diogon M et al. (2007)
let-60	lin-1	C2	WormBase curation (Yook et al., Nucleic Acids Res. 2012;40(Database issue):D735-41)	Lehner B et al. (2006)
let-60	lin-40	C2	WormBase curation (Yook et al., Nucleic Acids Res. 2012;40(Database issue):D735-41)	Byrne AB et al. (2007)
let-60	mdt-6	C2	WormBase curation (Yook et al., Nucleic Acids Res. 2012;40(Database issue):D735-41)	Ceol CJ et al. (2006)
let-60	ptp-2	C2	WormBase curation (Yook et al., Nucleic Acids Res. 2012;40(Database issue):D735-41)	Poulin G et al. (2005)
let-60	sur-6	C2	WormBase curation (Yook et al., Nucleic Acids Res. 2012;40(Database issue):D735-41)	Lehner B et al. (2006)
lin-1	lin-39	C2	WormBase curation (Yook et al., Nucleic Acids Res. 2012;40(Database issue):D735-41)	Chang S et al. (2003)
lin-29	lin-45	C2	WormBase curation (Yook et al., Nucleic Acids Res. 2012;40(Database issue):D735-41)	Lehner, Crombie, Tischler, Fortunato, & Fraser, 2006
lin-29	smg-1	C2	WormBase curation (Yook et al., Nucleic Acids Res. 2012;40(Database issue):D735-41)	Abraham MC et al. (2007)
lin-39	lin-40	C2	WormBase curation (Yook et al., Nucleic Acids Res. 2012;40(Database issue):D735-41)	Wagmaister JA et al. (2006)
lin-39	sem-4	C2	WormBase curation (Yook et al., Nucleic Acids Res. 2012;40(Database issue):D735-41)	Coustham V et al. (2006)
lin-49	unc-37	C2	WormBase curation (Yook et al., Nucleic Acids Res. 2012;40(Database issue):D735-41)	Chang et al. (2003)
mbk-2	par-1	C2	WormBase curation (Yook et al., Nucleic Acids Res. 2012;40(Database issue):D735-41)	Pellettieri J et al. (2003)
mig-5	pry-1	C2	WormBase curation (Yook et al., Nucleic Acids Res. 2012;40(Database issue):D735-41)	Korswagen et al. (2002)
mom-2	pop-1	C2	WormBase curation (Yook et al., Nucleic Acids Res. 2012;40(Database issue):D735-41)	Bei Y et al. (2002)
pat-10	unc-60	C2	WormBase curation (Yook et al., Nucleic Acids Res. 2012;40(Database issue):D735-41)	Watts JL et al. (1996)
pat-3	unc-71	C2	WormBase curation (Yook et al., Nucleic Acids Res. 2012;40(Database issue):D735-41)	Lehner B et al. (2006)
pop-1	pry-1	C2	WormBase curation (Yook et al., Nucleic Acids Res. 2012;40(Database issue):D735-41)	Gleason JE et al. (2006)
ptp-2	sem-5	C2	WormBase curation (Yook et al., Nucleic Acids Res. 2012;40(Database issue):D735-41)	Tischler J et al. (2006)
sdc-2	sdc-3	C2	WormBase curation (Yook et al., Nucleic Acids Res. 2012;40(Database issue):D735-41)	Carmi I et al. (1998)
sdc-2	sex-1	C2	WormBase curation (Yook et al., Nucleic Acids Res. 2012;40(Database issue):D735-41)	Nusbaum C et al. (1989)
sdc-3	sex-1	C2	WormBase curation (Yook et al., Nucleic Acids Res. 2012;40(Database issue):D735-41)	Csankovszki G et al. (2009)
sma-1	vab-19	C2	WormBase curation (Yook et al., Nucleic Acids Res. 2012;40(Database issue):D735-41)	Ding et al. (2003)
soc-2	sur-6	C2	WormBase curation (Yook et al., Nucleic Acids Res. 2012;40(Database issue):D735-41)	Karen Yook (2006)
spd-5	zyg-1	C2	WormBase curation (Yook et al., Nucleic Acids Res. 2012;40(Database issue):D735-41)	Karen Oegema et al. (2006)
sqt-1	unc-52	C2	WormBase curation (Yook et al., Nucleic Acids Res. 2012;40(Database issue):D735-41)	Kusch M et al. (1986)
akt-1	daf-18	C3	WormBase curation (Yook et al., Nucleic Acids Res. 2012;40(Database issue):D735-41)	Fukuyama M et al. (2006)
bar-1	pry-1	C3	WormBase curation (Yook et al., Nucleic Acids Res. 2012;40(Database issue):D735-41)	Betist et al. (2002)
bec-1	daf-2	C3	WormBase curation (Yook et al., Nucleic Acids Res. 2012;40(Database issue):D735-41)	Melendez A et al. (2003)
clr-1	soc-2	C3	WormBase curation (Yook et al., Nucleic Acids Res. 2012;40(Database issue):D735-41)	Dixon SJ et al. (2006)
crt-1	itr-1	C3	WormBase curation (Yook et al., Nucleic Acids Res. 2012;40(Database issue):D735-41)	Xu K et al. (2001)
daf-12	daf-2	C3	WormBase curation (Yook et al., Nucleic Acids Res. 2012;40(Database issue):D735-41)	Riddle DL (1977)
daf-12	daf-7	C3	WormBase curation (Yook et al., Nucleic Acids Res. 2012;40(Database issue):D735-41)	Adam Antebi (2006)
daf-2	hsf-1	C3	WormBase curation (Yook et al., Nucleic Acids Res. 2012;40(Database issue):D735-41)	Byrne AB et al. (2007)
daf-2	pept-1	C3	WormBase curation (Yook et al., Nucleic Acids Res. 2012;40(Database issue):D735-41)	Byrne AB et al. (2007)
dpy-22	eor-1	C3	WormBase curation (Yook et al., Nucleic Acids Res. 2012;40(Database issue):D735-41)	DeLong L et al. (1987)
dpy-26	dpy-28	C3	WormBase curation (Yook et al., Nucleic Acids Res. 2012;40(Database issue):D735-41)	DeLong L et al. (1987)
dys-1	egl-19	C3	WormBase curation (Yook et al., Nucleic Acids Res. 2012;40(Database issue):D735-41)	Towers PR et al. (2006)
egl-15	soc-2	C3	WormBase curation (Yook et al., Nucleic Acids Res. 2012;40(Database issue):D735-41)	Selfors et al. (1998)
emb-5	lin-12	C3	WormBase curation (Yook et al., Nucleic Acids Res. 2012;40(Database issue):D735-41)	Checchi PM et al. (2006)
eor-1	hmg-1.2	C3	WormBase curation (Yook et al., Nucleic Acids Res. 2012;40(Database issue):D735-41)	Lehner B et al. (2006)
eor-1	lin-39	C3	WormBase curation (Yook et al., Nucleic Acids Res. 2012;40(Database issue):D735-41)	Lehner B et al. (2006)
eor-1	mys-1	C3	WormBase curation (Yook et al., Nucleic Acids Res. 2012;40(Database issue):D735-41)	Lehner B et al. (2006)
eor-1	pbrm-1	C3	WormBase curation (Yook et al., Nucleic Acids Res. 2012;40(Database issue):D735-41)	Maduro MF et al. (2005)
eor-1	pry-1	C3	WormBase curation (Yook et al., Nucleic Acids Res. 2012;40(Database issue):D735-41)	Howard & Sundaram (2002)
eor-1	sdc-2	C3	WormBase curation (Yook et al., Nucleic Acids Res. 2012;40(Database issue):D735-41)	Lehner B et al. (2006)
eor-1	sem-5	C3	WormBase curation (Yook et al., Nucleic Acids Res. 2012;40(Database issue):D735-41)	Lehner B et al. (2006)
eor-1	sur-2	C3	WormBase curation (Yook et al., Nucleic Acids Res. 2012;40(Database issue):D735-41)	Lehner B et al. (2006)
eor-1	tam-1	C3	WormBase curation (Yook et al., Nucleic Acids Res. 2012;40(Database issue):D735-41)	Lehner B et al. (2006)
eor-1	trr-1	C3	WormBase curation (Yook et al., Nucleic Acids Res. 2012;40(Database issue):D735-41)	Lehner B et al. (2006)
fem-1	tra-3	C3	WormBase curation (Yook et al., Nucleic Acids Res. 2012;40(Database issue):D735-41)	Lehner B et al. (2006)
fzr-1	mat-3	C3	WormBase curation (Yook et al., Nucleic Acids Res. 2012;40(Database issue):D735-41)	Sander van den Heuvel (2005)
hmp-2	zfp-1	C3	WormBase curation (Yook et al., Nucleic Acids Res. 2012;40(Database issue):D735-41)	Simske JS et al. (2003)
let-60	sur-2	C3	WormBase curation (Yook et al., Nucleic Acids Res. 2012;40(Database issue):D735-41)	Byrne AB et al. (2007)
lin-9	wrm-1	C3	WormBase curation (Yook et al., Nucleic Acids Res. 2012;40(Database issue):D735-41)	Ferguson EL et al. (1985)
mes-3	mom-2	C3	WormBase curation (Yook et al., Nucleic Acids Res. 2012;40(Database issue):D735-41)	Xu L et al. (2001)
mes-3	sun-1	C3	WormBase curation (Yook et al., Nucleic Acids Res. 2012;40(Database issue):D735-41)	Dudley NR et al. (2002)
mom-2	zfp-1	C3	WormBase curation (Yook et al., Nucleic Acids Res. 2012;40(Database issue):D735-41)	Thorpe CJ et al. (1997)
pbrm-1	sur-2	C3	WormBase curation (Yook et al., Nucleic Acids Res. 2012;40(Database issue):D735-41)	Lehner, Crombie, Tischler, Fortunato, & Fraser, 2006
sem-5	tam-1	C3	WormBase curation (Yook et al., Nucleic Acids Res. 2012;40(Database issue):D735-41)	Lehner B et al. (2006)
sur-2	trr-1	C3	WormBase curation (Yook et al., Nucleic Acids Res. 2012;40(Database issue):D735-41)	Lehner B et al. (2006)
sur-2	unc-37	C3	WormBase curation (Yook et al., Nucleic Acids Res. 2012;40(Database issue):D735-41)	Lehner B et al. (2006)
unc-40	unc-6	C3	WormBase curation (Yook et al., Nucleic Acids Res. 2012;40(Database issue):D735-41)	Ogura K et al. (2006)
unc-40	unc-71	C3	WormBase curation (Yook et al., Nucleic Acids Res. 2012;40(Database issue):D735-41)	Xu Z et al. (2009)
acs-17	acs-4	C4	WormBase curation (Yook et al., Nucleic Acids Res. 2012;40(Database issue):D735-41)	Tischler J et al. (2006)
age-1	daf-2	C4	WormBase curation (Yook et al., Nucleic Acids Res. 2012;40(Database issue):D735-41)	Shmookler Reis RJ et al. (2006)
aipl-1	unc-78	C4	WormBase curation (Yook et al., Nucleic Acids Res. 2012;40(Database issue):D735-41)	Tischler J et al. (2006)
akt-1	akt-2	C4	WormBase curation (Yook et al., Nucleic Acids Res. 2012;40(Database issue):D735-41)	Ogg S et al. (1998)
akt-1	pdk-1	C4	WormBase curation (Yook et al., Nucleic Acids Res. 2012;40(Database issue):D735-41)	Paradis S et al. (1999)
aph-2	sel-12	C4	WormBase curation (Yook et al., Nucleic Acids Res. 2012;40(Database issue):D735-41)	Goutte C et al. (2002)
B0495.2	ZC504.3	C4	WormBase curation (Yook et al., Nucleic Acids Res. 2012;40(Database issue):D735-41)	Tischler J et al. (2006)
C28H8.4	erd-2	C4	WormBase curation (Yook et al., Nucleic Acids Res. 2012;40(Database issue):D735-41)	Tischler J et al. (2006)
ced-10	mig-2	C4	WormBase curation (Yook et al., Nucleic Acids Res. 2012;40(Database issue):D735-41)	Meighan CM et al. (2007)
ced-5	dyn-1	C4	WormBase curation (Yook et al., Nucleic Acids Res. 2012;40(Database issue):D735-41)	Yu X et al. (2006)
cyk-1	let-502	C4	WormBase curation (Yook et al., Nucleic Acids Res. 2012;40(Database issue):D735-41)	Werner M et al. (2007)
daf-1	daf-4	C4	WormBase curation (Yook et al., Nucleic Acids Res. 2012;40(Database issue):D735-41)	William R. Schafer (2005)
daf-4	lon-1	C4	WormBase curation (Yook et al., Nucleic Acids Res. 2012;40(Database issue):D735-41)	Estevez AO et al. (2006)
dpy-17	sqt-1	C4	WormBase curation (Yook et al., Nucleic Acids Res. 2012;40(Database issue):D735-41)	Cox GN et al. (1980)
dsh-2	let-60	C4	WormBase curation (Yook et al., Nucleic Acids Res. 2012;40(Database issue):D735-41)	King RS et al. (2009)
dyb-1	gdi-1	C4	WormBase curation (Yook et al., Nucleic Acids Res. 2012;40(Database issue):D735-41)	Lehner B et al. (2006)
egl-27	psa-1	C4	WormBase curation (Yook et al., Nucleic Acids Res. 2012;40(Database issue):D735-41)	Tischler J et al. (2006)
eor-1	eps-8	C4	WormBase curation (Yook et al., Nucleic Acids Res. 2012;40(Database issue):D735-41)	Lehner B et al. (2006)
eor-1	kin-10	C4	WormBase curation (Yook et al., Nucleic Acids Res. 2012;40(Database issue):D735-41)	Lehner B et al. (2006)
gdi-1	lin-36	C4	WormBase curation (Yook et al., Nucleic Acids Res. 2012;40(Database issue):D735-41)	Lee AY et al. (2010)
gdi-1	tra-4	C4	WormBase curation (Yook et al., Nucleic Acids Res. 2012;40(Database issue):D735-41)	Lee AY et al. (2010)
gdi-1	unc-89	C4	WormBase curation (Yook et al., Nucleic Acids Res. 2012;40(Database issue):D735-41)	Lee AY et al. (2010)
gdi-1	unc-96	C4	WormBase curation (Yook et al., Nucleic Acids Res. 2012;40(Database issue):D735-41)	Lee AY et al. (2010)
hpl-1	hpl-2	C4	WormBase curation (Yook et al., Nucleic Acids Res. 2012;40(Database issue):D735-41)	Goutte C et al. (2002)
let-23	let-60	C4	WormBase curation (Yook et al., Nucleic Acids Res. 2012;40(Database issue):D735-41)	Lehner B et al. (2006)
lin-15A	mrg-1	C4	WormBase curation (Yook et al., Nucleic Acids Res. 2012;40(Database issue):D735-41)	Cui M et al. (2006)
lin-15A	zfp-1	C4	WormBase curation (Yook et al., Nucleic Acids Res. 2012;40(Database issue):D735-41)	Cui M et al. (2006)
lin-15B	mrg-1	C4	WormBase curation (Yook et al., Nucleic Acids Res. 2012;40(Database issue):D735-41)	Cui M et al. (2006)
lin-15B	zfp-1	C4	WormBase curation (Yook et al., Nucleic Acids Res. 2012;40(Database issue):D735-41)	Cui M et al. (2006)
lin-36	lin-53	C4	WormBase curation (Yook et al., Nucleic Acids Res. 2012;40(Database issue):D735-41)	Coustham V et al. (2006)
lin-45	soc-2	C4	WormBase curation (Yook et al., Nucleic Acids Res. 2012;40(Database issue):D735-41)	Lehner B et al. (2006)
lit-1	psa-1	C4	WormBase curation (Yook et al., Nucleic Acids Res. 2012;40(Database issue):D735-41)	Lo MC et al. (2004)
lon-3	rol-6	C4	WormBase curation (Yook et al., Nucleic Acids Res. 2012;40(Database issue):D735-41)	Suzuki Y et al. (2002)
mab-5	pal-1	C4	WormBase curation (Yook et al., Nucleic Acids Res. 2012;40(Database issue):D735-41)	Hunter et al. (1999)
mat-1	zyg-11	C4	WormBase curation (Yook et al., Nucleic Acids Res. 2012;40(Database issue):D735-41)	Shiimori M et al. (2013)
mec-8	unc-52	C4	WormBase curation (Yook et al., Nucleic Acids Res. 2012;40(Database issue):D735-41)	Suzuki Y et al. (2006)
mom-4	tap-1	C4	WormBase curation (Yook et al., Nucleic Acids Res. 2012;40(Database issue):D735-41)	Bei Y et al. (2002)
mop-25.1	mop-25.2	C4	WormBase curation (Yook et al., Nucleic Acids Res. 2012;40(Database issue):D735-41)	Bei Y et al. (2002)
myo-3	unc-54	C4	WormBase curation (Yook et al., Nucleic Acids Res. 2012;40(Database issue):D735-41)	Jonathan Hodgkin (2005)
rab-10	rab-8	C4	WormBase curation (Yook et al., Nucleic Acids Res. 2012;40(Database issue):D735-41)	Lehner B et al. (2006)
rgs-1	rgs-2	C4	WormBase curation (Yook et al., Nucleic Acids Res. 2012;40(Database issue):D735-41)	Lee JI et al. (2003)
rol-6	sqt-2	C4	WormBase curation (Yook et al., Nucleic Acids Res. 2012;40(Database issue):D735-41)	Cox GN et al. (1980)
sel-10	sel-12	C4	WormBase curation (Yook et al., Nucleic Acids Res. 2012;40(Database issue):D735-41)	Desai C et al. (1989)
sqt-1	sqt-2	C4	WormBase curation (Yook et al., Nucleic Acids Res. 2012;40(Database issue):D735-41)	Kusch M et al. (1986)
aap-1	age-1	C5	WormBase curation (Yook et al., Nucleic Acids Res. 2012;40(Database issue):D735-41)	Wolkow CA et al. (2002)
aap-1	daf-2	C5	WormBase curation (Yook et al., Nucleic Acids Res. 2012;40(Database issue):D735-41)	Wolkow CA et al. (2002)
aspm-1	gdi-1	C5	WormBase curation (Yook et al., Nucleic Acids Res. 2012;40(Database issue):D735-41)	Lee AY et al. (2010)
ceh-20	unc-62	C5	WormBase curation (Yook et al., Nucleic Acids Res. 2012;40(Database issue):D735-41)	Van Auken K et al. (2002)
cki-1	cul-2	C5	WormBase curation (Yook et al., Nucleic Acids Res. 2012;40(Database issue):D735-41)	Sander van den Heuvel (2005)
cul-1	cul-2	C5	WormBase curation (Yook et al., Nucleic Acids Res. 2012;40(Database issue):D735-41)	Wolff S et al. (2006)
dpy-2	sqt-1	C5	WormBase curation (Yook et al., Nucleic Acids Res. 2012;40(Database issue):D735-41)	Byrne AB et al. (2007)
dsh-1	dsh-2	C5	WormBase curation (Yook et al., Nucleic Acids Res. 2012;40(Database issue):D735-41)	Shibata Y et al. (2003)
egl-15	let-60	C5	WormBase curation (Yook et al., Nucleic Acids Res. 2012;40(Database issue):D735-41)	Lehner B et al. (2006)
egl-18	elt-6	C5	WormBase curation (Yook et al., Nucleic Acids Res. 2012;40(Database issue):D735-41)	Byrne AB et al. (2007)
egl-27	lin-40	C5	WormBase curation (Yook et al., Nucleic Acids Res. 2012;40(Database issue):D735-41)	Lehner B et al. (2006)
egl-30	gpb-2	C5	WormBase curation (Yook et al., Nucleic Acids Res. 2012;40(Database issue):D735-41)	Tanis JE et al. (2008)
F42G8.10	gdi-1	C5	WormBase curation (Yook et al., Nucleic Acids Res. 2012;40(Database issue):D735-41)	Lehner B et al. (2006)
gdi-1	mel-11	C5	WormBase curation (Yook et al., Nucleic Acids Res. 2012;40(Database issue):D735-41)	Lee AY et al. (2010)
glp-1	lag-1	C5	WormBase curation (Yook et al., Nucleic Acids Res. 2012;40(Database issue):D735-41)	Byrne AB et al. (2007)
goa-1	gpb-2	C5	WormBase curation (Yook et al., Nucleic Acids Res. 2012;40(Database issue):D735-41)	Tanis JE et al. (2008)
jnk-1	unc-16	C5	WormBase curation (Yook et al., Nucleic Acids Res. 2012;40(Database issue):D735-41)	Villanueva A et al. (2001)
ksr-1	let-60	C5	WormBase curation (Yook et al., Nucleic Acids Res. 2012;40(Database issue):D735-41)	Lehner B et al. (2006)
let-23	lin-7	C5	WormBase curation (Yook et al., Nucleic Acids Res. 2012;40(Database issue):D735-41)	Byrne AB et al. (2007)
let-60	soc-2	C5	WormBase curation (Yook et al., Nucleic Acids Res. 2012;40(Database issue):D735-41)	Byrne AB et al. (2007)
let-60	unc-52	C5	WormBase curation (Yook et al., Nucleic Acids Res. 2012;40(Database issue):D735-41)	Byrne AB et al. (2007)
mei-1	mei-2	C5	WormBase curation (Yook et al., Nucleic Acids Res. 2012;40(Database issue):D735-41)	Luke-Glaser S et al. (2007)
mel-11	mlc-4	C5	WormBase curation (Yook et al., Nucleic Acids Res. 2012;40(Database issue):D735-41)	Piekny AJ et al. (2003)
rcn-1	tax-6	C5	WormBase curation (Yook et al., Nucleic Acids Res. 2012;40(Database issue):D735-41)	Shi Y et al. (1998)
rpl-25.1	rpl-25.2	C5	WormBase curation (Yook et al., Nucleic Acids Res. 2012;40(Database issue):D735-41)	Kusch M et al. (1986)
sem-5	sli-1	C5	WormBase curation (Yook et al., Nucleic Acids Res. 2012;40(Database issue):D735-41)	Lehner B et al. (2006)
sem-5	sos-1	C5	WormBase curation (Yook et al., Nucleic Acids Res. 2012;40(Database issue):D735-41)	Lehner B et al. (2006)
sma-1	unc-70	C5	WormBase curation (Yook et al., Nucleic Acids Res. 2012;40(Database issue):D735-41)	Gabel CV et al. (2008)
unc-13	unc-64	C5	WormBase curation (Yook et al., Nucleic Acids Res. 2012;40(Database issue):D735-41)	Karen Yook (2006)
bar-1	eor-1	C6	WormBase curation (Yook et al., Nucleic Acids Res. 2012;40(Database issue):D735-41)	Howard & Sundaram (2002)
C25A1.5	daf-12	C6	WormBase curation (Yook et al., Nucleic Acids Res. 2012;40(Database issue):D735-41)	Tewari M et al. (2004)
ced-3	drp-1	C6	WormBase curation (Yook et al., Nucleic Acids Res. 2012;40(Database issue):D735-41)	Labrousse AM et al. (1999)
ceh-22	pop-1	C6	WormBase curation (Yook et al., Nucleic Acids Res. 2012;40(Database issue):D735-41)	Potts MB et al. (2009)
ceh-6	sos-1	C6	WormBase curation (Yook et al., Nucleic Acids Res. 2012;40(Database issue):D735-41)	Lehner B et al. (2006)
clk-2	gro-1	C6	WormBase curation (Yook et al., Nucleic Acids Res. 2012;40(Database issue):D735-41)	Byrne AB et al. (2007)
clr-1	mek-2	C6	WormBase curation (Yook et al., Nucleic Acids Res. 2012;40(Database issue):D735-41)	Etheridge T et al. (2012)
daf-11	daf-7	C6	WormBase curation (Yook et al., Nucleic Acids Res. 2012;40(Database issue):D735-41)	O'Halloran DM et al. (2012)
daf-11	unc-44	C6	WormBase curation (Yook et al., Nucleic Acids Res. 2012;40(Database issue):D735-41)	Troemel, E. R., Sagasti, A., & Bargmann, C. I. (1999)
daf-12	lin-28	C6	WormBase curation (Yook et al., Nucleic Acids Res. 2012;40(Database issue):D735-41)	Adam Antebi (2006)
daf-7	tph-1	C6	WormBase curation (Yook et al., Nucleic Acids Res. 2012;40(Database issue):D735-41)	Raizen DM et al. (2006)
dpy-10	glp-1	C6	WormBase curation (Yook et al., Nucleic Acids Res. 2012;40(Database issue):D735-41)	Cox GN et al. (1980)
eat-4	unc-11	C6	WormBase curation (Yook et al., Nucleic Acids Res. 2012;40(Database issue):D735-41)	Hsu AL et al. (2003)
egl-10	goa-1	C6	WormBase curation (Yook et al., Nucleic Acids Res. 2012;40(Database issue):D735-41)	Esposito et al. (2010)
egl-27	lin-45	C6	WormBase curation (Yook et al., Nucleic Acids Res. 2012;40(Database issue):D735-41)	Lehner B et al. (2006)
egl-30	tph-1	C6	WormBase curation (Yook et al., Nucleic Acids Res. 2012;40(Database issue):D735-41)	Qin, Zhang & Zhang (2013)
egl-5	eor-1	C6	WormBase curation (Yook et al., Nucleic Acids Res. 2012;40(Database issue):D735-41)	Johnson RW et al. (2008)
eor-1	qua-1	C6	WormBase curation (Yook et al., Nucleic Acids Res. 2012;40(Database issue):D735-41)	Lehner B et al. (2006)
fem-1	fog-3	C6	WormBase curation (Yook et al., Nucleic Acids Res. 2012;40(Database issue):D735-41)	Doniach T et al. (1984)
glp-1	lin-12	C6	WormBase curation (Yook et al., Nucleic Acids Res. 2012;40(Database issue):D735-41)	Byrne AB et al. (2007)
his-2	sos-1	C6	WormBase curation (Yook et al., Nucleic Acids Res. 2012;40(Database issue):D735-41)	Kim YC et al. (2002)
hlh-1	hnd-1	C6	WormBase curation (Yook et al., Nucleic Acids Res. 2012;40(Database issue):D735-41)	Baugh LR et al. (2005)
hlh-1	sos-1	C6	WormBase curation (Yook et al., Nucleic Acids Res. 2012;40(Database issue):D735-41)	Lehner B et al. (2006)
hlh-12	let-60	C6	WormBase curation (Yook et al., Nucleic Acids Res. 2012;40(Database issue):D735-41)	Baugh LR et al. (2005)
lin-45	nhr-49	C6	WormBase curation (Yook et al., Nucleic Acids Res. 2012;40(Database issue):D735-41)	Lehner B et al. (2006)
lin-45	nhr-80	C6	WormBase curation (Yook et al., Nucleic Acids Res. 2012;40(Database issue):D735-41)	Lehner B et al. (2006)
lin-45	peb-1	C6	WormBase curation (Yook et al., Nucleic Acids Res. 2012;40(Database issue):D735-41)	Lehner B et al. (2006)
lin-45	unc-73	C6	WormBase curation (Yook et al., Nucleic Acids Res. 2012;40(Database issue):D735-41)	Lehner B et al. (2006)
lir-1	sos-1	C6	WormBase curation (Yook et al., Nucleic Acids Res. 2012;40(Database issue):D735-41)	Lehner B et al. (2006)
mpk-1	soc-2	C6	WormBase curation (Yook et al., Nucleic Acids Res. 2012;40(Database issue):D735-41)	Tischler J et al. (2006)
mpk-1	sur-2	C6	WormBase curation (Yook et al., Nucleic Acids Res. 2012;40(Database issue):D735-41)	Lackner & Kim, 1998
pal-1	pry-1	C6	WormBase curation (Yook et al., Nucleic Acids Res. 2012;40(Database issue):D735-41)	Zhang H et al. (2001)
pop-1	tcl-2	C6	WormBase curation (Yook et al., Nucleic Acids Res. 2012;40(Database issue):D735-41)	Seetharaman A et al. (2010)
rac-2	unc-73	C6	WormBase curation (Yook et al., Nucleic Acids Res. 2012;40(Database issue):D735-41)	Tischler J et al. (2006)
sos-1	tag-341	C6	WormBase curation (Yook et al., Nucleic Acids Res. 2012;40(Database issue):D735-41)	Lehner B et al. (2006)
sos-1	unc-120	C6	WormBase curation (Yook et al., Nucleic Acids Res. 2012;40(Database issue):D735-41)	Lehner B et al. (2006)
tph-1	unc-2	C6	WormBase curation (Yook et al., Nucleic Acids Res. 2012;40(Database issue):D735-41)	Baugh LR et al. (2005)
tph-1	unc-31	C6	WormBase curation (Yook et al., Nucleic Acids Res. 2012;40(Database issue):D735-41)	Estevez AO et al. (2006)
air-2	cyk-1	C1	hand-curated (this study)	Severson, Hamill, Carter, Schumacher, & Bowerman, 2000
cdt-1	cul-4	C1	hand-curated (this study)	Zhong, Feng, Santiago, & Kipreos, 2003
ced-9	icd-1	C1	hand-curated (this study)	Bloss, Witze, & Rothman, 2003
clr-1	egl-15	C1	hand-curated (this study)	Goodman, Branda, Robinson, Burdine, & Stern, 2003
clr-1	sax-3	C1	hand-curated (this study)	Chang, Yu, Bargmann, & Tessier-Lavigne, 2004
clr-1	vab-1	C1	hand-curated (this study)	Harrington, Gutch, Hengartner, Tonks, & Chisholm, 2002
cyb-3	zyg-11	C1	hand-curated (this study)	Sonneville & Gonczy, 2004
cyk-4	zen-4	C1	hand-curated (this study)	Mishima, Kaitna, & Glotzer, 2002
daf-7	unc-2	C1	hand-curated (this study)	Estevez, Estevez, Cowie, & Gardner, 2004
dhc-1	spd-2	C1	hand-curated (this study)	Kemp, Kopish, Zipperlen, Ahringer, & O'Connell, 2004
dhc-1	spd-5	C1	hand-curated (this study)	Hamill, Severson, Carter, & Bowerman, 2002
dna-2	mre-11	C1	hand-curated (this study)	Lee et al., 2003
dpl-1	mex-5	C1	hand-curated (this study)	Chi & Reinke, 2006
dpl-1	sem-5	C1	hand-curated (this study)	Page, Guedes, Waring, & Priess, 2001
dsc-4	let-60	C1	hand-curated (this study)	Shibata, Branicky, Landaverde, & Hekimi, 2003
eff-1	lin-39	C1	hand-curated (this study)	Shemer & Podbilewicz, 2002
egl-19	egl-30	C1	hand-curated (this study)	Moghal, Garcia, Khan, Iwasaki, & Sternberg, 2003
egl-30	egl-8	C1	hand-curated (this study)	Bastiani, Gharib, Simon, & Sternberg, 2003
egl-30	let-60	C1	hand-curated (this study)	Moghal, Garcia, Khan, Iwasaki, & Sternberg, 2003
egl-30	unc-13	C1	hand-curated (this study)	Bastiani, Gharib, Simon, & Sternberg, 2003
fem-1	gld-1	C1	hand-curated (this study)	Jones, Francis, & Schedl, 1996
fzy-1	mdf-1	C1	hand-curated (this study)	Kitagawa, Law, Tang, & Rose, 2002
gap-2	let-60	C1	hand-curated (this study)	Hayashizaki, Iino, & Yamamoto, 1998
gon-14	sys-1	C1	hand-curated (this study)	Siegfried, Kidd, Chesney, & Kimble, 2004
him-3	rad-51	C1	hand-curated (this study)	Rinaldo, Bazzicalupo, Ederle, Hilliard, & La Volpe, 2002
ifb-1	mua-6	C1	hand-curated (this study)	Woo, Goncharov, Jin, & Chisholm, 2004
kars-1	let-60	C1	hand-curated (this study)	Cui, Kim, & Han, 2006
let-99	par-3	C1	hand-curated (this study)	Wu & Rose, 2007
lin-23	lin-35	C1	hand-curated (this study)	Fay, Keenan, & Han, 2002
lin-23	lin-39	C1	hand-curated (this study)	Clandinin, Katz, & Sternberg, 1997
lin-35	wrm-1	C1	hand-curated (this study)	Owen, Stuart, Mach, Villeneuve, & Kim, 2003
mbk-2	mei-1	C1	hand-curated (this study)	Pang et al., 2004
mei-1	rfl-1	C1	hand-curated (this study)	Kurz et al., 2002
mei-1	tbb-2	C1	hand-curated (this study)	Lu, Srayko, & Mains, 2004
mei-1	zyg-9	C1	hand-curated (this study)	Maquire & Mains, 1994
mei-2	tbb-2	C1	hand-curated (this study)	Lu, Srayko, & Mains, 2004
mel-26	zyg-9	C1	hand-curated (this study)	Srayko, Buster, Bazirgan, McNally, & Mains, 2000
mep-1	mes-4	C1	hand-curated (this study)	Cui, Kim, & Han, 2006
mes-1	mom-5	C1	hand-curated (this study)	Liu, Maduzia, Shirayama, & Mello, 2010
mex-3	pal-1	C1	hand-curated (this study)	Draper, Mello, Bowerman, Hardin, & Priess, 1996
mlc-1	mlc-2	C1	hand-curated (this study)	Rushforth, White, & Anderson, 1998
mup-2	unc-6	C1	hand-curated (this study)	Myers, P-Y, Allen, Bucher, & Bogaert, 1996
par-3	spn-4	C1	hand-curated (this study)	Huang, Mootz, Vidal, Hunter, & Walhout, 2002
unc-115	unc-73	C1	hand-curated (this study)	Struckhoff & Lundquist, 2003
bar-1	sem-4	C2	hand-curated (this study)	Eisenmann & Kim, 2000
bli-4	dpy-9	C2	hand-curated (this study)	Peters, McDowall, & Rose, 1991
cdc-25.1	pop-1	C2	hand-curated (this study)	Kostic & Roy, 2002
clr-1	sos-1	C2	hand-curated (this study)	Chang, Hopper, & Sternberg, 2000
clr-1	unc-40	C2	hand-curated (this study)	Chang, Yu, Bargmann, & Tessier-Lavigne, 2004
cul-1	cyd-1	C2	hand-curated (this study)	Park & Krause, 1999
cul-2	mat-1	C2	hand-curated (this study)	Sonneville & Gonczy, 2004
cyd-1	lin-35	C2	hand-curated (this study)	Boxem & van den Heuvel, 2001
dhc-1	zyg-1	C2	hand-curated (this study)	Kemp, Kopish, Zipperlen, Ahringer, & O'Connell, 2004
dpl-1	let-60	C2	hand-curated (this study)	Page, Guedes, Waring, & Priess, 2001
dpy-11	rol-6	C2	hand-curated (this study)	Wang & Wadsworth, 2002
dpy-22	unc-37	C2	hand-curated (this study)	Zhang & Emmons, 2001
egl-19	mup-2	C2	hand-curated (this study)	McArdle, Allen, & Bucher, 1998
egl-19	stn-1	C2	hand-curated (this study)	Grisoni et al., 2003
egl-27	psa-4	C2	hand-curated (this study)	Sawa, Kouike, & Okano, 2000
egl-27	vab-7	C2	hand-curated (this study)	Sawa, Kouike, & Okano, 2000
egl-30	unc-31	C2	hand-curated (this study)	Doi & Iwasaki, 2002
emb-30	smg-1	C2	hand-curated (this study)	Furuta et al., 2000
emb-5	unc-52	C2	hand-curated (this study)	Nishiwaki & Miwa, 1998
fsn-1	syd-2	C2	hand-curated (this study)	Liao, Hung, Abrams, & Zhen, 2004
fzr-1	lin-35	C2	hand-curated (this study)	Fay, Keenan, & Han, 2002
gld-1	lin-45	C2	hand-curated (this study)	M-H & Schedl, 2001
gld-2	glp-1	C2	hand-curated (this study)	Hansen, Hubbard, & Schedl, 2004
glp-1	unc-52	C2	hand-curated (this study)	Nishiwaki & Miwa, 1998
gon-14	pop-1	C2	hand-curated (this study)	Siegfried, Kidd, Chesney, & Kimble, 2004
ina-1	mig-15	C2	hand-curated (this study)	Poinat et al., 2002
let-502	mel-11	C2	hand-curated (this study)	Wissmann, Ingles, McGhee, & Mains, 1997
let-60	lin-35	C2	hand-curated (this study)	Cui, Kim, & Han, 2006
lin-12	sel-9	C2	hand-curated (this study)	C-h & Greenwald, 1999
lin-3	lin-45	C2	hand-curated (this study)	Hsu, Zobel, Lambie, Schedl, & Kornfeld, 2002
lin-53	skn-1	C2	hand-curated (this study)	Shi & Mello, 1998
mel-11	nmy-1	C2	hand-curated (this study)	Piekny, Johnson, Cham, & Mains, 2003
mel-11	unc-73	C2	hand-curated (this study)	Piekny, Wissmann, & Mains, 2000
mup-2	pat-10	C2	hand-curated (this study)	McArdle, Allen, & Bucher, 1998
par-2	par-6	C2	hand-curated (this study)	Labbe, Pacquelet, Marty, & Gotta, 2006
ptp-3	vab-1	C2	hand-curated (this study)	Harrington, Gutch, Hengartner, Tonks, & Chisholm, 2002
rba-1	skn-1	C2	hand-curated (this study)	Shi & Mello, 1998
sax-3	unc-34	C2	hand-curated (this study)	Yu, Hao, Lim, Tessier-Lavigne, & Bargmann, 2002
unc-6	unc-71	C2	hand-curated (this study)	Huang, Huang, Robinson, Stern, & Jin, 2003
cha-1	unc-103	C3	hand-curated (this study)	Garcia & Sternberg, 2003
clk-1	gro-1	C3	hand-curated (this study)	Jazwinski, 1996
clr-1	ptp-3	C3	hand-curated (this study)	Harrington, Gutch, Hengartner, Tonks, & Chisholm, 2002
daf-12	unc-2	C3	hand-curated (this study)	Estevez, Estevez, Cowie, & Gardner, 2004
daf-7	sgk-1	C3	hand-curated (this study)	Hertweck, Gobel, & Baumeister, 2004
dpy-26	tra-2	C3	hand-curated (this study)	Kuwabara, 1996
dys-1	hlh-1	C3	hand-curated (this study)	Towers et al., 2006
egl-19	unc-103	C3	hand-curated (this study)	Garcia & Sternberg, 2003
egl-26	tra-3	C3	hand-curated (this study)	Hodgkin, 1987
egl-30	itr-1	C3	hand-curated (this study)	Bastiani, Gharib, Simon, & Sternberg, 2003
egl-30	unc-6	C3	hand-curated (this study)	Wang & Wadsworth, 2002
egl-8	unc-6	C3	hand-curated (this study)	Wang & Wadsworth, 2002
emb-4	lin-12	C3	hand-curated (this study)	Tax, Thomas, Ferguson, & Horvitz, 1997
exc-5	mig-2	C3	hand-curated (this study)	Suzuki et al., 2001
fem-1	fem-3	C3	hand-curated (this study)	Puoti, Pugnale, Belfiore, Schlappi, & Saudan, 2001
fem-3	tra-3	C3	hand-curated (this study)	Hodgkin, 1986
gld-1	tra-3	C3	hand-curated (this study)	Francis, Maine, & Schedl, 1995
gld-2	nos-3	C3	hand-curated (this study)	Bastiani, Gharib, Simon, & Sternberg, 2003
glp-1	nos-3	C3	hand-curated (this study)	Hansen, Hubbard, & Schedl, 2004
glp-1	smg-1	C3	hand-curated (this study)	Mango, Maine, & Kimble, 1991
goa-1	unc-103	C3	hand-curated (this study)	Robatzek & Thomas, 2000
hsf-1	isp-1	C3	hand-curated (this study)	Hsu, Murphy, & Kenyon, 2003
let-2	tam-1	C3	hand-curated (this study)	Hsieh et al., 1999
let-60	lin-12	C3	hand-curated (this study)	Poulin, Dong, Fraser, Hopper, & Ahringer, 2005
let-60	mig-2	C3	hand-curated (this study)	Kishore & Sundaram, 2002
let-60	sur-7	C3	hand-curated (this study)	Yoder, Chong, Guan, & Han, 2004
lin-13	lin-26	C3	hand-curated (this study)	Cui, Kim, & Han, 2006
lin-3	tam-1	C3	hand-curated (this study)	Hsieh et al., 1999
lin-36	trr-1	C3	hand-curated (this study)	Ceol & Horvitz, 2004
lin-39	lin-7	C3	hand-curated (this study)	Chen & Han, 2001
mel-11	spc-1	C3	hand-curated (this study)	Piekny, Johnson, Cham, & Mains, 2003
mig-2	unc-115	C3	hand-curated (this study)	Struckhoff & Lundquist, 2003
mix-1	sdc-3	C3	hand-curated (this study)	Lieb, Albrecht, P-T, & Meyer, 1998
par-1	sur-7	C3	hand-curated (this study)	Yoder, Chong, Guan, & Han, 2004
sax-3	unc-40	C3	hand-curated (this study)	Yu, Hao, Lim, Tessier-Lavigne, & Bargmann, 2002
sax-3	vab-1	C3	hand-curated (this study)	Hao et al., 2001
smg-1	tra-3	C3	hand-curated (this study)	Hodgkin, Kondo, & Waterston, 1987
smg-1	unc-54	C3	hand-curated (this study)	Fitzgerald & Greenwald, 1995
unc-103	unc-68	C3	hand-curated (this study)	Garcia & Sternberg, 2003
unc-22	unc-54	C3	hand-curated (this study)	Moerman, Kiff, & Waterston, 1991
unc-45	unc-54	C3	hand-curated (this study)	Venolia & Waterston, 1990
unc-54	unc-87	C3	hand-curated (this study)	Goetinck & Waterston, 1994
apm-1	unc-101	C4	hand-curated (this study)	Shim, Sternberg, & Lee, 2000
apr-1	clk-1	C4	hand-curated (this study)	Branicky, Shibata, Feng, & Hekimi, 2001
C37A2.7	rla-2	C4	hand-curated (this study)	Li et al., 2004
ced-5	lin-24	C4	hand-curated (this study)	Wu, Tsai, Cheng, Chou, & Weng, 2001
ces-1	hlh-3	C4	hand-curated (this study)	Thellman, Hatzold, & Conradt, 2003
daf-4	lon-3	C4	hand-curated (this study)	Nystrom et al., 2002
daf-4	unc-130	C4	hand-curated (this study)	Nash, Colavita, Zheng, Roy, & Culotti, 2000
deg-3	des-2	C4	hand-curated (this study)	Treinin, Gillo, Liebman, & Chalfie, 1998
dpy-10	emb-5	C4	hand-curated (this study)	Nishiwaki & Miwa, 1998
dpy-7	emb-5	C4	hand-curated (this study)	Nishiwaki & Miwa, 1998
egl-4	unc-3	C4	hand-curated (this study)	Daniels, Ailion, Thomas, & Sengupta, 2000
eor-1	mpk-1	C4	hand-curated (this study)	Howard & Sundaram, 2002
eor-1	tag-246	C4	hand-curated (this study)	Lehner, Crombie, Tischler, Fortunato, & Fraser, 2006
erm-1	sma-1	C4	hand-curated (this study)	Gobel, Barrett, Hall, & Fleming, 2004
fkh-6	tra-1	C4	hand-curated (this study)	Chang et al., 2004
gap-1	let-23	C4	hand-curated (this study)	Hajnal, Whitfield, & Kim, 1997
gap-1	lin-2	C4	hand-curated (this study)	Hajnal, Whitfield, & Kim, 1997
gap-2	let-23	C4	hand-curated (this study)	Hayashizaki, Iino, & Yamamoto, 1998
gld-2	gld-3	C4	hand-curated (this study)	Hansen, Wilson-Berry, Dang, & Schedl, 2004
goa-1	gpa-16	C4	hand-curated (this study)	Bergmann et al., 2003
ksr-1	mpk-1	C4	hand-curated (this study)	Sternberg & Han, 1998
ksr-1	soc-2	C4	hand-curated (this study)	Sieburth, Sun, & Han, 1998
let-23	lin-2	C4	hand-curated (this study)	Hajnal, Whitfield, & Kim, 1997
let-363	pept-1	C4	hand-curated (this study)	Meissner, Boll, Daniel, & Baumeister, 2004
let-60	mek-2	C4	hand-curated (this study)	Lehner, Crombie, Tischler, Fortunato, & Fraser, 2006
lin-15B	mat-3	C4	hand-curated (this study)	Cui, Kim, & Han, 2006
lin-2	lin-3	C4	hand-curated (this study)	Hoskins, Hajnal, Harp, & Kim, 1996
lin-22	mab-5	C4	hand-curated (this study)	Schlager, Roseler, Zheng, Gutierrez, & Sommer, 2006
lin-45	sli-1	C4	hand-curated (this study)	Sieburth, Sun & Han, 1998
lon-3	sqt-1	C4	hand-curated (this study)	Nystrom et al., 2002
mec-10	mec-4	C4	hand-curated (this study)	Garcia-Anoveros & Corey, 1996
mes-2	pal-1	C4	hand-curated (this study)	Ross & Zarkower, 2003
mig-2	rac-2	C4	hand-curated (this study)	Struckhoff & Lundquist, 2003
mrt-2	rad-51	C4	hand-curated (this study)	Gartner, Milstein, Ahmed, Hodgkin, & Hengartner, 2000
nmy-1	nmy-2	C4	hand-curated (this study)	Piekny, Johnson, Cham, & Mains, 2003
pab-1	pab-2	C4	hand-curated (this study)	Tischler, Lehner, Chen, & Fraser, 2006
plx-1	rho-1	C4	hand-curated (this study)	Dalpe, Zhang, Zheng, & Culotti, 2004
pptr-1	pptr-2	C4	hand-curated (this study)	Tischler, Lehner, Chen, & Fraser, 2006
rol-8	sqt-3	C4	hand-curated (this study)	Kusch & Edgar, 1986
smg-2	unc-54	C4	hand-curated (this study)	Izumi et al., 2010
tax-2	tax-4	C4	hand-curated (this study)	Ailion & Thomas, 2000
unc-15	unc-82	C4	hand-curated (this study)	Liu et al., 2000
unc-34	unc-71	C4	hand-curated (this study)	Huang, Huang, Robinson, Stern, & Jin, 2003
cdc-25.1	cye-1	C5	hand-curated (this study)	Kostic & Roy, 2002
ced-12	ced-2	C5	hand-curated (this study)	Zhou et al., 2001
ceh-40	unc-62	C5	hand-curated (this study)	Van Auken et al., 2002
daf-21	daf-4	C5	hand-curated (this study)	Thomas, Birnby, & Vowels, 1993
dpl-1	efl-1	C5	hand-curated (this study)	Coustham V et al. (2006)
dpy-10	rol-6	C5	hand-curated (this study)	Aroian & Sternberg, 1991
dpy-10	sqt-1	C5	hand-curated (this study)	Cox, Laufer, Kusch, & Edgar, 1980
dpy-3	sqt-1	C5	hand-curated (this study)	Kusch & Edgar, 1986
egl-30	goa-1	C5	hand-curated (this study)	Hajdu-Cronin, Chen, Patikoglou, Koelle, & Sternberg, 1999
goa-1	ric-8	C5	hand-curated (this study)	Miller, Emerson, McManus, & Rand, 2000
him-6	top-3	C5	hand-curated (this study)	Kim, Lee, Ryu, Kim, & Koo, 2002
ksr-1	par-5	C5	hand-curated (this study)	Lehner, Crombie, Tischler, Fortunato, & Fraser, 2006
let-60	let-92	C5	hand-curated (this study)	Kao, Tuck, Baillie, & Sundaram, 2004
let-60	lin-45	C5	hand-curated (this study)	Han, Golden, Han, & Sternberg, 1993
lin-12	sel-10	C5	hand-curated (this study)	Cui, Kim, & Han, 2006
lin-45	mek-2	C5	hand-curated (this study)	Cui, Kim, & Han, 2006
mec-12	mec-7	C5	hand-curated (this study)	Gu, Caldwell, & Chalfie, 1996
mei-1	mel-26	C5	hand-curated (this study)	Mains, Kemphues, Sprunger, Sulston, & Wood, 1990
mei-2	mel-26	C5	hand-curated (this study)	Mains, Kemphues, Sprunger, Sulston, & Wood, 1990
mex-6	par-3	C5	hand-curated (this study)	Huang, Mootz, Vidal, Hunter, & Walhout, 2002
myo-3	unc-15	C5	hand-curated (this study)	Hoppe & Waterston, 2000
pgl-1	pgl-2	C5	hand-curated (this study)	Kawasaki et al., 2004
rol-6	sqt-1	C5	hand-curated (this study)	Cox, Laufer, Kusch, & Edgar, 1980
snb-1	unc-64	C5	hand-curated (this study)	Saifee, Wei, & Nonet, 1998
sqt-1	sqt-3	C5	hand-curated (this study)	Kusch & Edgar, 1986
tbb-1	tbb-2	C5	hand-curated (this study)	Lu, Srayko, & Mains, 2004
unc-13	unc-18	C5	hand-curated (this study)	Munoz & Riddle, 2003
unc-18	unc-64	C5	hand-curated (this study)	Liu et al., 2000
unc-37	unc-4	C5	hand-curated (this study)	Miller, Niemeyer, & Chitkara, 1993
unc-60	unc-78	C5	hand-curated (this study)	Ono, 2001
akt-2	daf-18	C6	hand-curated (this study)	Ogg & Ruvkun, 1998
aph-1	lin-12	C6	hand-curated (this study)	Francis et al., 2002
aph-2	lin-12	C6	hand-curated (this study)	Levitan, Yu, Goutte, & St George Hyslop, 2001
ced-3	mev-1	C6	hand-curated (this study)	Senoo-Matsuda, Hartman, Akatsuka, Yoshimura, & Ishii, 2003
clk-1	clk-2	C6	hand-curated (this study)	Jazwinski, 1996
clk-1	itr-1	C6	hand-curated (this study)	Shibata, Branicky, Landaverde, & Hekimi, 2003
cps-6	crn-1	C6	hand-curated (this study)	Parrish, Yang, Shen, & Xue, 2003
cps-6	crn-3	C6	hand-curated (this study)	Parrish & Xue, 2003
daf-11	daf-12	C6	hand-curated (this study)	Vowels & Thomas, 1992
daf-12	lin-14	C6	hand-curated (this study)	Slack & Ruvkun, 1997
daf-2	daf-7	C6	hand-curated (this study)	Wood & Johnson, 1994
daf-2	eat-2	C6	hand-curated (this study)	Houthoofd, Braeckman, Johnson, & Vanfleteren, 2003
daf-21	daf-7	C6	hand-curated (this study)	Thomas, Birnby, & Vowels, 1993
daf-7	lin-11	C6	hand-curated (this study)	Hobert, D'Alberti, Liu, & Ruvkun, 1998
eor-1	lin-1	C6	hand-curated (this study)	Moghal & Sternberg, 2003
eor-1	lin-45	C6	hand-curated (this study)	Rocheleau et al., 2002
fem-3	tra-2	C6	hand-curated (this study)	Gallegos, Ahringer, Crittenden, & Kimble, 1998
fog-1	mog-1	C6	hand-curated (this study)	Graham & Kimble, 1993
gon-2	lin-45	C6	hand-curated (this study)	Hsu, Zobel, Lambie, Schedl, & Kornfeld, 2002
gpa-16	par-6	C6	hand-curated (this study)	Bergmann et al., 2003
ina-1	rac-2	C6	hand-curated (this study)	Huang et al., 2003
let-502	mig-2	C6	hand-curated (this study)	Piekny, Wissmann, & Mains, 2000
lin-1	lin-3	C6	hand-curated (this study)	Sternberg, 1993
lin-1	lin-7	C6	hand-curated (this study)	Ferguson & Horvitz, 1985
lin-12	lin-26	C6	hand-curated (this study)	Cui, Kim, & Han, 2006
lin-12	pen-2	C6	hand-curated (this study)	Francis et al., 2002
lin-12	sel-5	C6	hand-curated (this study)	Fares & Greenwald, 1999
lin-31	lin-45	C6	hand-curated (this study)	Ferguson, Sternberg, & Horvitz, 1987
lin-37	trr-1	C6	hand-curated (this study)	Ceol & Horvitz, 2004
lin-45	sem-4	C6	hand-curated (this study)	Grant, Hanna-Rose, & Han, 2000
lin-45	sos-1	C6	hand-curated (this study)	Rocheleau et al., 2002
lin-45	sur-2	C6	hand-curated (this study)	Rocheleau et al., 2002
lin-45	sur-6	C6	hand-curated (this study)	Sieburth, Sundaram, Howard, & Han, 1999
lon-1	sma-6	C6	hand-curated (this study)	Sawa, Kouike, & Okano, 2000
mag-1	tra-2	C6	hand-curated (this study)	Li, Boswell, & Wood, 2000
mog-1	tra-2	C6	hand-curated (this study)	Graham & Kimble, 1993
osm-9	tax-6	C6	hand-curated (this study)	Collet, Spike, Lundquist, Shaw, & Herman, 1998
osr-1	pmk-1	C6	hand-curated (this study)	Solomon et al., 2004
sos-1	trr-1	C6	hand-curated (this study)	Lehner, Crombie, Tischler, Fortunato, & Fraser, 2006
tph-1	unc-3	C6	hand-curated (this study)	Daniels, Ailion, Thomas, & Sengupta, 2000
tra-2	tra-3	C6	hand-curated (this study)	Hodgkin, 1986
unc-3	unc-31	C6	hand-curated (this study)	Ailion & Thomas, 2000
dpy-22	trr-1	C1	hand-curated (Lee et al., 2010, PLoS One 5(5):e10624)	PMID:16845399
let-60	tag-246	C1	hand-curated (Lee et al., 2010, PLoS One 5(5):e10624)	PMID:2076820
spd-2	spd-5	C1	hand-curated (Lee et al., 2010, PLoS One 5(5):e10624)	PMID:16845399
mel-11	sma-1	C3	hand-curated (Lee et al., 2010, PLoS One 5(5):e10624)	PMID:14522875
C05G5.4	F23H11.3	C4	hand-curated (Lee et al., 2010, PLoS One 5(5):e10624)	PMID:16884526
ceh-20	ceh-40	C4	hand-curated (Lee et al., 2010, PLoS One 5(5):e10624)	PMID:16845399
ksr-1	lin-45	C4	hand-curated (Lee et al., 2010, PLoS One 5(5):e10624)	PMID:16845399
nob-1	php-3	C4	hand-curated (Lee et al., 2010, PLoS One 5(5):e10624)	PMID:14522875
mex-5	par-3	C1	Textpresso	NOT VALIDATED
sax-3	unc-6	C1	Textpresso	NOT VALIDATED
gon-1	smg-1	C2	Textpresso	NOT VALIDATED
daf-12	unc-31	C3	Textpresso	NOT VALIDATED
mes-6	sun-1	C3	Textpresso	NOT VALIDATED
let-2	let-60	C5	Textpresso	NOT VALIDATED
lin-13	lin-3	C5	Textpresso	NOT VALIDATED
lin-12	lin-7	C6	Textpresso	NOT VALIDATED
lin-26	lin-31	C6	Textpresso	NOT VALIDATED
