# Supplementary material for: Structural and Functional Characterization of a Caenorhabditis elegans Genetic Interaction Network within Pathways
Source: PLoS Comput Biol. 2016 Feb 12;12(2):e1004738. doi: 10.1371/journal.pcbi.1004738 (PMC4752231; doi:10.1371/journal.pcbi.1004738)
Supplement: S2 Table — (XLSX) [file pcbi.1004738.s023.xlsx]

## Sheet: GOannotationsGrouping_Boucher_e
GO ID	GO Term	New term	GI class enrichment (interacting genes without repetition)
GO:0000132	establishment of mitotic spindle orientation	cell division	C1 (P=0.01)
GO:0000212	meiotic spindle organization and biogenesis
GO:0000910	cytokinesis
GO:0005813	centrosome
GO:0007052	mitotic spindle organization and biogenesis
GO:0035046	pronuclear migration
GO:0043186	P granule
GO:0051301	cell division
GO:0001714	endodermal cell fate specification	cell fate specification-development
GO:0009792	embryonic development ending in birth or egg hatching
GO:0016055	Wnt receptor signaling pathway	signal transduction
GO:0045815	positive regulation of gene expression
GO:0051402	neuron apoptosis	apoptosis
GO:0004198	calcium-dependent cysteine-type endopeptidase activity
GO:0006915	apoptosis
GO:0004672	protein kinase activity	kinase activity	C4 (P=0.0001)
GO:0004674	protein serine/threonine kinase activity
GO:0004713	protein-tyrosine kinase activity
GO:0006468	protein amino acid phosphorylation
GO:0006817	phosphate transport
GO:0004888	transmembrane receptor activity	signal transduction	C3 (P=0.01)
GO:0007242	intracellular signaling cascade
GO:0019915	sequestering of lipid
GO:0045168	cell-cell signaling during cell fate commitment
GO:0005085	guanyl-nucleotide exchange factor activity	small GTPase signaling	C6 (P=0.001)
GO:0005088	Ras guanyl-nucleotide exchange factor activity
GO:0005089	Rho guanyl-nucleotide exchange factor activity
GO:0007265	Ras protein signal transduction
GO:0035023	regulation of Rho protein signal transduction
GO:0051056	regulation of small GTPase mediated signal transduction
GO:0030425	dendrite	neuronal function
GO:0008355	olfactory learning
GO:0040024	dauer larval development	cell fate specification-development
GO:0040026	positive regulation of vulval development
GO:0007292	female gamete generation	reproduction
GO:0009072	aromatic amino acid family metabolic process	metabolism
