# Supplementary material for: Structural and Functional Characterization of a Caenorhabditis elegans Genetic Interaction Network within Pathways
Source: PLoS Comput Biol. 2016 Feb 12;12(2):e1004738. doi: 10.1371/journal.pcbi.1004738 (PMC4752231; doi:10.1371/journal.pcbi.1004738)
Supplement: S3 Table — (See Methods.) (XLSX) [file pcbi.1004738.s024.xlsx]

## Sheet: pathwaysMod.csv
embryo elongation	dauer exit	axon guidance	axon guidance	axon guidance	axon guidance (robo pathway)	axon guidance (longitudinal migration)	axonogenesis but not cell migration	wingless/wnt1 signaling pathway	initial QL QR migration	QL-specific migration	QR-specific migration	QL QR descendent-migration	QR descendent-specific migration	FGF signaling in cell migration	FGF signaling and protein degradation in muscles	DTC migration	somatic sex determination and differentiation	germ-line sex determination	glp-1 signaling pathway (notch-like signaling)	oocyte transition pachyteneto diakinesis of meiosis I	oocyte meiotic maturation (from diakinesis to metaphase of meiosis I)	oocyte meiotic maturation (from diakinesis to metaphase of meiosis I)	spermatogenesis	programmed cell death	cell engulfment	lateral hypoderm cell fate	vulva development (ACvsVPC fate)	vulva development (VPC fate execution)	vulva development (EGFR-ras-MAPK) (vulva epithelium fate)	vulva development (vulva fate execution and morphogenesis)	synaptic vesicule trafficking, release and endocytosis	synaptic compenent (not identified aldicarp resistant)	acetylcholine synthesis and degradation	acetylcholine receptor and postsynaptic components	GABA neurotransmission	dopamine neurotransmission	serotonine neurotransmission	mechanotransduction in touch receptor neurons	egg laying muscle contraction	body-wall muscle contraction	enteric muscle contraction	pharyngeal muscle contraction	chemotaxis and thermotaxis	chemotaxis and thermotaxis	chemotaxis and thermotaxis	chemotaxis and thermotaxis	chemotaxis and thermotaxis	chemotaxis and thermotaxis	chemotaxis and thermotaxis
B0334.8	F29C4.1	C09G12.8	Y41D4B.13	F56E3.4	C41G7.5	K11G12.2	K10D3.2	C01G6.8	F22B7.10	W08D2.1	W08D2.1	C09G12.8	W08D2.1	F56D1.4	F58A3.2	C09G12.8	F35D6.1	F35D6.1	F02A9.6	ZK792.6	F33D4.2	E04F6.11	ZK524.1	C48D1.2	Y47H9C.4	F59G1.6	Y73C8B.4	F18A1.2	F13B9.5	ZC247.3	C02C6.1	C02H7.3	W09B12.1	K11G12.2	H35N03.1	C05D2.4	R11G10.1	C47C12.6	F16B3.1	M01D7.7	F16B3.1	F12F3.1	F38G1.1	M02B7.3	F56H1.1	C55B7.12	F38G1.1	F38G1.1	F38G1.1
Y55D5A.5	F25E2.5	B0240.3	C02F4.1	F40E10.4	F56D1.4	C34E10.7	Y37E11C.1	W08D2.1	C35C5.4	C04A2.3	C08C3.3	F54G8.3	Y71F9B.5	F58A3.2	F38G1.2	T25F10.2	T19C3.8	T19C3.8	C18E3.8	Y73B6A.5	ZK1067.1	F33D4.2	Y66D12A.20	C35D10.9	Y41D4B.13	T25C12.1	R107.8	F56A12.1	ZK1067.1	Y71F9B.5	C18A3.6	F28C1.2	Y44E3A.2	K03B8.9	Y37D8A.23	W01C8.6	C06E1.4	F01G12.5	Y37A1B.11	F34D6.3	Y37A1B.11	F34D6.3	F18C12.1		F31F6.5	F38G1.1	F18C12.1	F18C12.1	F18C12.1
T19C3.8	C05D2.1	C34B4.1	C09G12.8	F58E6.10	F38G1.2	W01G7.1	B0350.2	Y71F9B.5	T19B4.7	Y71F9B.5	C37A5.9	C35C5.4	C07H6.7	F38G1.2	ZK792.6	F38G1.2	C01F6.4	C01F6.4	K08B4.1	Y54E10BL.6	F36H1.4	F43C1.2	F53G12.6	T07C4.8	C02F4.1	F02E9.2		W01A11.3	ZK792.6	C16B8.1	Y22F5A.3	M01D7.7	Y48B6A.8	F09E8.7	Y37D8A.23	B0432.5		F14D12.4	M01D7.7	R09G11.1	M01D7.7		C27A7.4			F18C12.1	C27A7.4	C27A7.4	C27A7.4
C10H11.9	W01G7.1	C35C5.4	C35C5.4	F09B9.2	Y34B4A.3	B0412.2	Y60A3A.1	C08C3.3	F55C7.7	C08C3.3		ZC504.4	Y34D9B.1	ZK792.6	Y73B6A.5	W08D2.1	ZK287.8	Y54E10A.4	Y73C8B.4	F43C1.2	M03A1.1	F07F6.6	C17D12.6	F43G9.11	F56D2.7	W03C9.4		F54B11.3	C37F5.1	F35H12.3	T10H9.4	T14A8.1	ZC416.8	T08G11.5	C04F5.3	F32G8.6		T01C8.7	R07A4.1	K11E8.1	R07A4.1		F59C6.7			C27A7.4	F59C6.7	F59C6.7	F59C6.7
C06C3.1	B0412.2	K03D3.10	K03D3.10		ZK377.2	R13H8.1		Y34D9B.1		Y34D9B.1		ZK1058.2	F43C9.4	F43C1.2	Y54E10BL.6	F56H11.1	F52E10.1	Y113G7B.5	Y73C8B.4			K11E8.1	AC3.10	ZK909.4	C48B4.4				F17E5.1	R10E11.4	F31E8.2	Y69A2AR.2	ZC416.8	F21F3.5	T20G5.6			T01C8.7	F12F3.1	T06H11.1	F12F3.1		T27B1.1			F59C6.7	T18D3.2	R01E6.1	T27B1.1
C35C5.4	R05D11.1	C50C10.7			F40E10.4	F55A8.2		Y34D9B.1		W10C8.2		K03D3.10		C14F5.5	F43C1.2	C35C5.4	C35C5.1	C03C11.2	W02D7.7			M03A1.1	F48C1.7	F23B12.9	C09G12.8				Y54G11A.10		F31E8.2	T10A3.1		Y110A7A.3	T21C12.1			E03G2.3	F34D6.3	C46F11.1	F34D6.3		Y41G9A.1			T27B1.1	T27B1.1	T27B1.1	Y41G9A.1
C56G7.1	F11A1.3	B0273.4			F41C6.1	C14F5.5		T05C12.6				Y92H12A.1		F41F3.2	C14F5.5	F57B7.4	C25D7.3	ZK287.8	F35H12.3				T02E1.1						ZK637.7		T02C5.5	JC8.10						W02D3.3	R09G11.1	C30D11.1	R09G11.1		R31.3			Y41G9A.1	Y41G9A.1	Y41G9A.1	R31.3
Y51H4A.3	F01G10.8	F41C6.1			Y50D4C.1	ZK1290.2						F55C7.7		AC7.2		R07E4.4	Y47D3A.6	K03H1.2	DY3.7				ZK617.3						C09H6.2		ZK524.2	C17D12.2						ZK154.3	K11E8.1	C41C4.5	K11E8.1					R31.3	R31.3	R31.3	Y75B8A.12
F55C7.7	F59A2.3	B0564.10			T19B4.7	Y16B4A.1										Y54E10A.2	C15F1.3	C15F1.3					R10H10.2						R107.8		F27D9.1							C50H2.3	T06H11.1		C46F11.1
	W03G1.5	Y50D4C.1			M03A1.1	ZK897.1										C29F9.7	LLC1.1	LLC1.1					C06E7.6						C03B8.4		ZK897.1							F16F9.5	C46F11.1		C30D11.1
	C37C3.6	T19B4.7				ZC101.2										Y92H12A.1	C18A11.5						F25H8.7						F56H9.5		C50C3.9							C44B11.3	C30D11.1
	AC3.3	B0350.2				F45E10.1										B0273.4													K10G6.1		F56A8.7							F37C12.12	C41C4.5
	W01G7.1	Y37D8A.13				F11C3.3										F41C6.1													F44B9.6		C52E12.2							R13A1.4
	T27E9.1					K12F2.2										T19B4.7													ZK418.4									F57H12.2
	B0336.2					F28F9.1										ZC101.2													Y73B6A.5									C41C4.5
																C47E8.7													Y54E10BL.6
																C53D6.2													F43C1.2
																C47G2.2													F45D3.5
																F14F3.1													F35H12.3
																Y71F9AM.4													C14F5.5
																													M02A10.3
																													F39B2.4
																													K11D2.3
[truncated: 9 more columns]
