# Supplementary material for: Structural and Functional Characterization of a Caenorhabditis elegans Genetic Interaction Network within Pathways
Source: PLoS Comput Biol. 2016 Feb 12;12(2):e1004738. doi: 10.1371/journal.pcbi.1004738 (PMC4752231; doi:10.1371/journal.pcbi.1004738)
Supplement: S4 Table — (XLSX) [file pcbi.1004738.s025.xlsx]

## Sheet: Sheet1
KEGG	Gene pair(s) same pathway & same PDS	Gene pair(s) same pathway & different PDS
Cell_Division._First_embryonic_mitosis	tbb-1;tbb-2;unc-37;zyg-9	unc-60	each cell constitute a PDS
		spd-2
		let-92
		par-5
		mix-1
Dauer_formation		daf-21
		daf-12
		daf-4
		akt-1
Glycogen_Metabolism		let-92
		gsk-3
Metapathway_signal_transduction	mig-5;ksr-1	lin-3
	mig-5;dsh-2	sem-5
	let-60;lin-45	unc-37
	hmp-2;pop1	let-23
	mig-5;dsh-1;dsh-2
Metapathway_UDP.glucuronosyltransferases		daf-12
		daf-4
		akt-1
Proteasome_Degradation		akt-1
		mrt-2
		ced-3
Vulval_development	lin-45;let-60	lin-3
		sem-5
		ksr-1
		let-23
Pentose.and.glucuronate.interconversions		unc-37
		mig-5
		gsk-3
		pop-1
Jak.STAT.signaling.pathway	daf-21;let-60	akt-1
	let-60;lin-45	aap-1
TGF.beta.signaling.pathway		sem-5
		cbp-1
		ptp-1
		akt-1
		aap-1
		cyd-1
Notch.signaling.pathway		cbp-1
		let-92
Dorso.ventral.axis.formation		cbp-1
		dsh-1
Endocytosis		let-60
		sem-5
		let-23
Regulation.of.autophagy		par-6
		drp-1
		let-23
ErbB.signaling.pathway		ant-1.1
		tax-6
		let-23
MAPK.signaling.pathway	let-60;lin-45	ced-2
		sem-5
		akt-1
		aap-1
		gsk-3
Spliceosome	let-60;lin-45	let-23
		akt-1
		tax-6
		ced-2
		sem-5
mRNA.surveillance.pathway	pab-1;pab-2
RNA.transport	pab-1;pab-2	gsp-1
		let-92
Oxidative.phosphorylation	pab-1;pab-2
pathways from literature	Gene pair(s) within pathway & within PDS	Gene pair(s) within pathway & between PDS
dauer exit		ant-1.1
		daf-4
		daf-12
QL.specific.migration		egl-27
		pop-1
FGF.signaling.in.cell.migration	let-60;soc-2	sem-5
FGF.signaling.and.protein.degradation.in.muscles	let-60;lin-45	sem-5
programmed.cell.death		ced-3
		ces-1
vulva.development..EGFR.ras.MAPK...vulva.epithelium.fate	let-60;lin-45	sem-5
		ksr-1
		lin-36
		let-23
		lin-2
		unc-101
mechanotransduction.in.touch.receptor.neurons	mec-7;mec-12
dauer.larva.formation		daf-21
		daf-12
