# Supplementary material for: Structural and Functional Characterization of a Caenorhabditis elegans Genetic Interaction Network within Pathways
Source: PLoS Comput Biol. 2016 Feb 12;12(2):e1004738. doi: 10.1371/journal.pcbi.1004738 (PMC4752231; doi:10.1371/journal.pcbi.1004738)
Supplement: S5 Table — (XLSX) [file pcbi.1004738.s026.xlsx]

## Sheet: Feuil1
A and B have	log ratio enrichment							hypergeometric test p-value
PI ≥ τ	C1	C2	C3	C4	C5	C6		C1	C2	C3	C4	C5	C6
all network								1	1	1	1	1	1
τ =10			0.779851					0.802734	0.820313	0.166016	0.822266	0.880859	0.839844
τ =9	0.307009	-0.254518	0.080881		0.22497	-0.204544		0.0843802	0.302874	0.293357	0.138598	0.233723	0.334301
τ =8	0.102889	0.0465121	-0.0440577		0.22497	0.0964861		0.17442	0.216748	0.242474	0.0183821	0.129071	0.199055
τ =7	0.320944	0.124117	-0.183937	-0.912529	-0.0398477	-0.168332		0.000244972	0.0824826	0.099221	0.000858905	0.188876	0.111562
τ =6	0.156764	0.118116	-0.0993268	-0.371987	-0.147123	0.0711802		0.00552147	0.0271716	0.0699417	0.000577415	0.067285	0.0763214
τ =5	0.0829938	0.132482	-0.143134	-0.297695	-0.0368333	0.09432		0.015119	0.00101965	0.00705107	8.39103e-06	0.0969837	0.0156033
τ =4	0.102889	0.0930126	-0.0944672	-0.267996	0.00262532	0.0460766		0.000199796	0.00124264	0.0073867	1.75322e-08	0.109382	0.0435827
τ =3	0.0789995	0.070315	-0.0982795	-0.187216	0.0269243	0.0445683		0.000237743	0.00168296	0.00109703	5.95197e-08	0.0880967	0.0291479
τ =2	0.0346238	0.0415487	-0.00626914	-0.115073	0.00476332	0.0212352		0.00780425	0.00292614	0.1237	3.08157e-08	0.154793	0.0695486
τ =1				0.750229				0.802734	0.820313	0.833984	0.177734	0.880859	0.839844
A and B have
PI ≤ τ
τ =2			0.080881	0.595327	-0.0760599			0.108694	0.135306	0.293357	0.000320058	0.383479	0.171635
τ =3	-0.0547193	-0.315216	-0.280847	0.388501	0.0393335	-0.265242		0.21014	0.125321	0.152518	0.00231856	0.242679	0.164936
τ =4	-0.013617	-0.308876	0.0612855	0.239939	0.170612	-0.559932		0.129779	0.0133534	0.111347	0.00200247	0.0459852	0.00151094
τ =5	-0.0909314	-0.151856	0.122274	0.142339	0.109577	-0.234507		0.0391933	0.0130999	0.0116254	0.00358246	0.0363964	0.00267105
τ =6	-0.105092	-0.0523238	0.0885004	0.112123	0.0322297	-0.111494		0.00894462	0.052649	0.0123569	0.00216187	0.0924245	0.0134053
τ =7	-0.0758753	-0.0273728	0.0225083	0.117825	0.00178713	-0.064549		0.00565514	0.0653077	0.0774924	3.63053e-06	0.112675	0.0197367
τ =8	-0.0709698	-0.0304362	0.0170941	0.0644868	-0.0214389	0.0326992		0.00144806	0.0469574	0.0879432	0.000909768	0.0951979	0.045541
τ =9	-0.0320715	-0.0185215	0.00456643	0.0184097	-0.00788221	0.036985		0.0132931	0.0648552	0.14486	0.0694924	0.147964	0.0055938
τ =10	0.00156946	-0.00464039	-0.0116642	0.00501338	0.00748618	0.0039409		0.244373	0.191797	0.0877104	0.229352	0.265908	0.256823
A have PI ≥ τ
and B have PI < τ
τ =10	0.156764	0.13515	-0.0413348	-0.195896	0.102754	-0.451699		0.0367349	0.060911	0.151561	0.0698916	0.124016	0.0126053
τ =9	0.12992	0.105996	-0.0534555	-0.287198	0.0626049	-0.0958424		0.0142163	0.0347986	0.0989271	0.00270132	0.101754	0.0729579
τ =8	0.0891873	0.0438062	-0.0290348	-0.310469	-0.0276132	0.107144		0.0214115	0.0726918	0.0935316	7.91881e-05	0.111442	0.018228
τ =7	-0.00826186	0.0524751	-0.0380948	-0.20602	-0.0145796	0.149192		0.0881366	0.0468361	0.0741089	0.000239483	0.107095	0.000254212
τ =6	-0.0363313	0.0428316	-0.0266956	-0.0930409	-0.00365019	0.101949		0.0628739	0.0546728	0.0814085	0.0157679	0.108522	0.00515806
τ =5	-0.0826237	-0.0536721	0.0937364	0.0360852	-0.0284424	0.0191648		0.0184735	0.0492899	0.00817661	0.0651954	0.0974544	0.0883946
τ =4	-0.222142	-0.126091	0.143807	0.152813	-0.0233535	-0.0268988		0.000230321	0.0124063	0.00125285	0.000408756	0.107792	0.0910701
τ =3	-0.230811	-0.163948	0.18404	0.190133	-0.101996	-0.0656694		0.001598	0.0130688	0.000745808	0.000307455	0.0729546	0.0781462
τ =2	-0.329814	-0.368461	0.0461189	0.352289	0.0141168	-0.114367		0.00859695	0.00795103	0.124551	3.27235e-06	0.158932	0.105094
