# Supplementary material for: Structural and Functional Characterization of a Caenorhabditis elegans Genetic Interaction Network within Pathways
Source: PLoS Comput Biol. 2016 Feb 12;12(2):e1004738. doi: 10.1371/journal.pcbi.1004738 (PMC4752231; doi:10.1371/journal.pcbi.1004738)
Supplement: S6 Table — Thresholds used to identify GI groups associated to a positive or negative value for attributes as well as the size of each group. (TXT) [file pcbi.1004738.s027.txt]

Class	Size	Threshold
Exp(+)	310	< 0.05
Exp(-)	1017	³ 0.05
Ph(+)	169	< 0.05
Ph(-)	387	³ 0.05
N(+)	895	= 1
N(-)	571	= 0
NPh(+)	132	= 1
NPh(-)	1022	= 0
I(+)	37	= 1
I(-)	316	= 0
CI(+)	110	< 0.05
CI(-)	878	³ 0.05
